# Supplementary material for: A second monoclinic polymorph of 4,4′-[butane-1,4-diylbis(nitrilo­methyl­idyne)]dibenzonitrile
Source: Acta Crystallogr Sect E Struct Rep Online. 2008 Nov 20;64(Pt 12):o2388. doi: 10.1107/S1600536808037537 (PMC2960069; doi:10.1107/S1600536808037537)
Supplement: Supplementary file 2 [file e-64-o2388-Isup2.hkl]

# 
# h,k,l, Fc-squared, Fo-squared, sigma(Fo-squared) and status flag 
# 
data_I
_shelx_title ' a in P2(1)/n' 
_shelx_refln_list_code          4 
_shelx_F_calc_maximum       95.11 
_exptl_crystal_F_000       332.00 
_reflns_d_resolution_high  0.5838 
 
loop_ 
 _symmetry_equiv_pos_as_xyz 
 'x, y, z' 
 '-x+1/2, y+1/2, -z+1/2' 
 '-x, -y, -z' 
 'x-1/2, -y-1/2, z-1/2' 
 
_cell_length_a     4.9958 
_cell_length_b    14.8164 
_cell_length_c    11.6633 
_cell_angle_alpha  90.000 
_cell_angle_beta   97.310 
_cell_angle_gamma  90.000 
 
_shelx_F_squared_multiplier     1.000 
 
loop_ 
 _refln_index_h 
 _refln_index_k 
 _refln_index_l 
 _refln_F_squared_calc 
 _refln_F_squared_meas 
 _refln_F_squared_sigma 
 _refln_observed_status 
   2   0   0       66.74       67.84      1.33 o 
   4   0   0      122.63      124.95      2.93 o 
   6   0   0       21.20       22.08      0.89 o 
   8   0   0       19.51       19.70      1.09 o 
   1   1   0     1043.50     1048.21     14.08 o 
   2   1   0       37.50       39.00      0.65 o 
   3   1   0      433.60      471.28      4.44 o 
   4   1   0        0.23        0.67      0.23 o 
   5   1   0       61.32       61.79      2.21 o 
   6   1   0        1.27        0.63      0.33 o 
   7   1   0       22.25       24.09      0.84 o 
   8   1   0        1.10        1.68      0.38 o 
   0   2   0       57.25       57.19      1.67 o 
   1   2   0      667.11      739.10      8.64 o 
   2   2   0      180.21      201.38      2.46 o 
   3   2   0        6.68        4.69      0.27 o 
   4   2   0       23.91       20.86      0.67 o 
   5   2   0       37.94       37.68      1.01 o 
   6   2   0      121.50      115.85      2.12 o 
   7   2   0        8.83        9.36      0.53 o 
   8   2   0        8.04        7.98      0.59 o 
   1   3   0     9046.37     8681.92    175.19 o 
   2   3   0        0.57        0.24      0.10 o 
   3   3   0        2.53        3.83      0.26 o 
   4   3   0        0.22        0.10      0.17 o 
   5   3   0       15.30       13.82      0.93 o 
   6   3   0        0.20        0.32      0.47 o 
   7   3   0        0.31        0.13      0.27 o 
   8   3   0        0.02       -0.07      0.32 o 
   0   4   0        2.96        1.80      0.35 o 
   1   4   0      134.57      149.70      2.11 o 
   2   4   0      584.37      682.48      5.56 o 
   3   4   0       85.30       80.98      1.06 o 
   4   4   0      154.47      148.85      1.76 o 
   5   4   0      122.86      114.82      2.60 o 
   6   4   0        5.53        5.90      0.53 o 
   7   4   0       13.88       15.14      0.91 o 
   8   4   0       11.07       10.92      0.66 o 
   1   5   0      694.05      774.41      9.52 o 
   2   5   0     1382.23     1602.71     14.12 o 
   3   5   0       65.56       67.70      0.78 o 
   4   5   0        0.76        0.24      0.19 o 
   5   5   0        0.18        0.51      0.22 o 
   6   5   0        0.22        0.20      0.26 o 
   7   5   0      196.17      191.46      2.71 o 
   8   5   0       10.73       10.41      0.93 o 
   0   6   0      554.46      602.43     15.10 o 
   1   6   0      193.15      230.75      2.87 o 
   2   6   0      847.13     1038.10      8.80 o 
   3   6   0        8.55        7.71      0.27 o 
   4   6   0       21.71       19.81      0.70 o 
   5   6   0       14.16       16.00      0.94 o 
   6   6   0        3.80        3.39      0.49 o 
   7   6   0        0.18        0.51      0.32 o 
   8   6   0        5.93        6.26      0.66 o 
   1   7   0      341.11      407.36      3.47 o 
   2   7   0      572.16      584.35      6.14 o 
   3   7   0        0.14        0.72      0.25 o 
   4   7   0      248.24      203.91      2.86 o 
   5   7   0        0.29        0.15      0.20 o 
   6   7   0       22.18       21.20      1.24 o 
   7   7   0       10.88       11.27      0.64 o 
   8   7   0       17.81       17.56      0.96 o 
   0   8   0        4.49        5.26      0.36 o 
   1   8   0       45.31       44.99      0.59 o 
   2   8   0      441.61      447.64      4.88 o 
   3   8   0       31.47       36.26      0.93 o 
   4   8   0       51.35       35.74      0.95 o 
   5   8   0        5.05        5.26      0.41 o 
   6   8   0        1.54        1.99      0.36 o 
   7   8   0      112.85      109.87      1.97 o 
   8   8   0       20.61       20.22      1.40 o 
   1   9   0       90.25       91.43      0.90 o 
   2   9   0      164.43      170.07      1.83 o 
   3   9   0      269.02      297.20      4.01 o 
   4   9   0       24.21       26.97      0.92 o 
   5   9   0        0.13        0.31      0.34 o 
   6   9   0       36.01       36.68      1.49 o 
   7   9   0        0.15       -0.42      0.36 o 
   0  10   0      824.59      918.44      9.02 o 
   1  10   0        5.36        4.19      0.23 o 
   2  10   0        6.44        5.19      0.30 o 
   3  10   0      128.92       89.64      1.43 o 
   4  10   0        1.60        1.38      0.42 o 
   5  10   0       25.63       24.54      0.88 o 
   6  10   0        0.66       -0.23      0.31 o 
   7  10   0       11.40       12.78      1.43 o 
   1  11   0      183.55      178.36      1.61 o 
   2  11   0       62.22       60.37      1.02 o 
   3  11   0       95.03       78.53      1.36 o 
   4  11   0        0.07        0.45      0.28 o 
   5  11   0        2.43        2.11      0.41 o 
   6  11   0       37.13       37.86      1.21 o 
   7  11   0        5.50        6.76      1.16 o 
   0  12   0      226.58      228.80      2.75 o 
   1  12   0        0.20        0.56      0.17 o 
   2  12   0        8.94        7.20      0.38 o 
   3  12   0       14.99       19.52      0.68 o 
   4  12   0       85.90       86.72      1.77 o 
   5  12   0       17.62       15.42      1.51 o 
   6  12   0        5.49        5.83      0.68 o 
   7  12   0        5.82        7.28      0.78 o 
   1  13   0       39.35       42.75      0.80 o 
   2  13   0      366.04      314.01      3.32 o 
   3  13   0        0.22       -0.32      0.22 o 
   4  13   0       18.29       20.04      0.87 o 
   5  13   0        3.19        2.50      0.48 o 
   6  13   0       26.37       27.06      1.26 o 
   7  13   0        0.83        0.62      0.49 o 
   0  14   0      295.54      274.98      3.72 o 
   1  14   0       45.32       46.35      0.87 o 
   2  14   0       38.55       28.94      0.76 o 
   3  14   0       26.04       25.76      1.16 o 
   4  14   0        0.04       -0.04      0.28 o 
   5  14   0      202.36      203.24      3.81 o 
   6  14   0       28.26       25.53      1.24 o 
   7  14   0        0.15        0.66      0.50 o 
   1  15   0        8.96        9.12      0.47 o 
   2  15   0       23.65       29.24      0.88 o 
   3  15   0       10.00       10.24      0.61 o 
   4  15   0        9.93        8.58      0.62 o 
   5  15   0       10.83       10.59      0.90 o 
   6  15   0       13.14       14.36      1.06 o 
   0  16   0       88.65       88.06      1.90 o 
   1  16   0      108.68       95.31      1.47 o 
   2  16   0       40.31       37.03      1.18 o 
   3  16   0       11.87       13.80      0.73 o 
   4  16   0        0.84        0.98      0.61 o 
   5  16   0       40.92       42.26      1.63 o 
   6  16   0        0.75        0.65      0.56 o 
   1  17   0       41.30       37.78      0.90 o 
   2  17   0        7.77        7.01      0.55 o 
   3  17   0       13.83       10.74      1.32 o 
   4  17   0       88.10       93.39      2.12 o 
   5  17   0       17.31       18.37      1.04 o 
   6  17   0        2.24        3.06      0.72 o 
   0  18   0       23.93       23.31      1.08 o 
   1  18   0       42.76       38.93      1.04 o 
   2  18   0        0.74        0.26      0.36 o 
   3  18   0        3.52        3.89      0.61 o 
   4  18   0        3.45        3.18      1.05 o 
   5  18   0        2.14        1.39      0.52 o 
   1  19   0        0.55        1.57      0.40 o 
   2  19   0       24.36       23.67      0.95 o 
   3  19   0        5.70        6.94      0.71 o 
   4  19   0       51.26       54.68      1.93 o 
   5  19   0        1.52        1.31      0.57 o 
   0  20   0       30.81       29.89      1.59 o 
   1  20   0        7.95        7.68      0.75 o 
   2  20   0       27.82       27.53      1.18 o 
   3  20   0       49.39       52.64      1.59 o 
   4  20   0       31.04       32.24      1.78 o 
   5  20   0        0.62        1.28      0.66 o 
   1  21   0        2.63        2.52      0.47 o 
   2  21   0       32.59       33.47      1.47 o 
   3  21   0        3.18        2.46      0.64 o 
   4  21   0        5.19        6.42      0.94 o 
   0  22   0        0.49        0.84      0.69 o 
   1  22   0        2.43        1.53      0.77 o 
   2  22   0       22.17       24.14      1.32 o 
   3  22   0        6.10        8.25      1.89 o 
   4  22   0       11.32       11.43      1.15 o 
   1  23   0        0.34       -0.29      0.65 o 
   2  23   0       40.51       45.18      2.45 o 
   3  23   0       11.29       11.00      1.11 o 
   0  24   0       22.53       26.28      2.02 o 
   1  24   0        0.04        0.40      0.74 o 
   2  24   0       13.76       12.31      1.10 o 
   1  25   0        2.20        3.24      1.22 o 
  -7   0   1       15.10       14.48      1.67 o 
  -5   0   1        0.01        0.34      0.52 o 
  -3   0   1      900.10      990.55     13.31 o 
  -1   0   1      458.90      483.54     10.97 o 
   1   0   1     1382.95     1421.29     19.41 o 
   3   0   1      372.71      377.69      4.85 o 
   5   0   1      330.38      333.63      5.68 o 
   7   0   1       30.63       33.81      1.31 o 
  -8   1   1       15.14       16.35      1.10 o 
  -7   1   1        0.87        0.74      0.35 o 
  -6   1   1       88.96       88.47      2.97 o 
  -5   1   1        1.57        1.28      0.43 o 
  -4   1   1       72.04       74.22      1.77 o 
  -3   1   1       51.98       55.91      0.95 o 
  -2   1   1      303.01      322.83      4.81 o 
  -1   1   1      825.76      916.90     12.05 o 
   1   1   1      473.97      532.29      5.17 o 
   2   1   1       11.18       12.83      0.29 o 
   3   1   1      106.31      117.86      1.43 o 
   4   1   1       38.28       40.52      0.89 o 
   5   1   1       92.79       88.97      1.74 o 
   6   1   1      134.88      139.68      2.15 o 
   7   1   1        0.04        0.02      0.28 o 
   8   1   1        2.05        3.53      0.46 o 
  -8   2   1        4.99        4.68      0.62 o 
  -7   2   1        6.98        7.11      0.60 o 
  -6   2   1        6.22        7.39      0.52 o 
  -5   2   1       60.42       56.63      1.67 o 
  -4   2   1      219.42      225.37      2.95 o 
  -3   2   1      468.28      491.84      4.96 o 
  -2   2   1      211.93      225.62      3.04 o 
  -1   2   1        0.00       -0.21      0.11 o 
   0   2   1     1491.85     1509.23     18.77 o 
   1   2   1     2030.10     2132.13     25.33 o 
   2   2   1       80.49       87.88      1.43 o 
   3   2   1      135.76      141.59      1.65 o 
   4   2   1        1.77        3.63      0.39 o 
   5   2   1       37.12       35.74      0.95 o 
   6   2   1        3.14        2.93      0.44 o 
   7   2   1        3.94        4.29      0.61 o 
   8   2   1        6.27        7.41      0.78 o 
  -8   3   1        0.00       -0.04      0.44 o 
  -7   3   1        1.55        1.30      0.43 o 
  -6   3   1        0.19       -0.10      0.63 o 
  -5   3   1        1.50        0.57      0.21 o 
  -4   3   1      363.10      367.42      4.75 o 
  -3   3   1      329.67      338.07      3.68 o 
  -2   3   1      617.37      695.93      8.33 o 
  -1   3   1     4233.35     4229.44     49.40 o 
   0   3   1        2.36        3.19      0.20 o 
   1   3   1     3099.05     3312.50     59.99 o 
   2   3   1       56.28       63.58      0.86 o 
   3   3   1        5.81        6.62      0.32 o 
   4   3   1       94.83       89.03      1.62 o 
   5   3   1       65.40       62.60      1.31 o 
   6   3   1      101.34      100.52      1.63 o 
   7   3   1       13.86       14.70      0.70 o 
   8   3   1       10.28       10.88      0.68 o 
  -8   4   1        1.02        0.54      0.60 o 
  -7   4   1        1.27        1.53      0.45 o 
  -6   4   1        0.66        0.20      0.45 o 
  -5   4   1      400.92      364.61      4.24 o 
  -4   4   1       25.24       26.16      0.80 o 
  -3   4   1       44.73       41.57      0.68 o 
  -2   4   1     1698.95     1984.09     18.07 o 
  -1   4   1     5014.97     5286.00     55.51 o 
   0   4   1      103.94      127.49      1.83 o 
   1   4   1      594.68      633.91      9.24 o 
   2   4   1      532.06      593.82      4.91 o 
   3   4   1        0.40        1.38      0.16 o 
   4   4   1       19.20       18.32      0.46 o 
   5   4   1       59.09       52.57      1.13 o 
   6   4   1       54.90       55.41      1.55 o 
   7   4   1        0.01        0.71      0.33 o 
   8   4   1        6.05        6.24      0.58 o 
  -8   5   1       81.88       90.58      4.01 o 
  -7   5   1       13.71       15.98      0.64 o 
  -6   5   1        3.58        4.12      1.03 o 
  -5   5   1       22.92       21.02      0.71 o 
  -4   5   1        0.05       -0.06      0.15 o 
  -3   5   1       55.25       54.35      0.84 o 
  -2   5   1     1349.83     1510.23     12.41 o 
  -1   5   1        0.50        0.94      0.29 o 
   0   5   1      132.42      149.84      2.16 o 
   1   5   1      323.92      357.62      4.61 o 
   2   5   1      321.35      373.62      3.29 o 
   3   5   1      120.31      132.25      1.49 o 
   4   5   1        8.99       12.26      0.44 o 
   5   5   1        0.33        0.25      0.20 o 
   6   5   1        3.95        3.62      0.38 o 
   7   5   1        4.46        6.80      0.54 o 
   8   5   1       25.55       24.43      0.96 o 
  -8   6   1        4.89        6.45      0.81 o 
  -7   6   1        0.85        0.97      0.38 o 
  -6   6   1       23.29       21.45      0.74 o 
  -5   6   1       16.64       13.16      0.74 o 
  -4   6   1      102.74       89.52      1.48 o 
  -3   6   1        3.13        4.25      0.22 o 
  -2   6   1     1606.61     1721.41     14.13 o 
  -1   6   1      816.67      920.16      9.87 o 
   0   6   1       85.15       89.35      1.31 o 
   1   6   1      162.13      169.40      1.93 o 
   2   6   1       87.82       91.51      1.10 o 
   3   6   1       82.33       93.77      1.08 o 
   4   6   1       21.48       13.77      0.63 o 
   5   6   1        3.42        3.02      0.32 o 
   6   6   1        9.89       10.04      0.74 o 
   7   6   1       77.13       73.93      1.54 o 
   8   6   1        3.62        3.84      0.81 o 
  -8   7   1        5.43        6.96      0.66 o 
  -7   7   1        2.34        1.71      0.88 o 
  -6   7   1       11.25        9.99      0.52 o 
  -5   7   1       10.18        9.20      0.54 o 
  -4   7   1       99.01       77.73      1.17 o 
  -3   7   1        0.09        0.20      0.23 o 
  -2   7   1      383.54      447.70      4.32 o 
  -1   7   1      207.43      235.28      2.31 o 
   0   7   1       88.63       96.63      1.05 o 
   1   7   1      368.95      414.66      3.29 o 
   2   7   1      108.57      128.61      1.53 o 
   3   7   1        4.22        5.24      0.32 o 
   4   7   1       32.59       33.85      0.80 o 
   5   7   1       31.81       32.68      1.12 o 
   6   7   1        0.37        0.61      0.29 o 
   7   7   1        0.81        0.76      0.37 o 
   8   7   1       14.63       14.40      0.80 o 
  -8   8   1       55.74       59.67      1.68 o 
  -7   8   1       25.46       26.67      1.10 o 
  -6   8   1       83.37       82.09      1.50 o 
  -5   8   1       10.32       11.60      0.59 o 
  -4   8   1        0.16        0.08      0.17 o 
  -3   8   1      175.93      153.67      1.88 o 
  -2   8   1        1.65        2.87      0.28 o 
  -1   8   1      570.34      617.09      4.79 o 
   0   8   1      169.07      188.18      1.59 o 
   1   8   1       51.02       51.52      0.63 o 
   2   8   1       33.95       31.28      0.57 o 
   3   8   1        0.23        1.01      0.23 o 
   4   8   1      120.75      101.07      1.59 o 
   5   8   1        0.30        0.91      0.26 o 
   6   8   1       51.31       49.85      1.31 o 
   7   8   1        6.00        5.63      0.56 o 
  -7   9   1       28.57       29.38      1.24 o 
  -6   9   1        6.32        5.37      0.47 o 
  -5   9   1        4.61        4.94      0.66 o 
  -4   9   1       17.09        8.90      1.22 o 
  -3   9   1     1314.75     1316.76     14.77 o 
  -2   9   1       12.75       12.61      0.41 o 
  -1   9   1       36.94       39.07      0.60 o 
   0   9   1       37.21       46.03      0.61 o 
   1   9   1      168.44      168.00      1.54 o 
   2   9   1      233.81      241.87      2.42 o 
   3   9   1        2.11        6.82      0.50 o 
   4   9   1       29.67       28.71      1.01 o 
   5   9   1       35.71       35.11      1.10 o 
   6   9   1        0.39        0.24      0.32 o 
   7   9   1        1.24        1.05      0.40 o 
  -7  10   1       30.34       33.18      1.27 o 
  -6  10   1       71.16       73.97      3.75 o 
  -5  10   1        1.83        1.48      0.33 o 
  -4  10   1        6.54        7.99      0.59 o 
  -3  10   1       12.94        1.81      0.35 o 
  -2  10   1       23.23       26.47      0.60 o 
  -1  10   1       17.32       16.13      0.39 o 
   0  10   1      245.90      266.12      2.08 o 
   1  10   1        0.00       -0.12      0.11 o 
   2  10   1      147.50      149.81      1.69 o 
   3  10   1       89.24       80.34      1.35 o 
   4  10   1       11.70       13.18      0.64 o 
   5  10   1       92.83       88.28      1.78 o 
   6  10   1        5.92        5.13      0.87 o 
   7  10   1        0.34       -0.09      0.36 o 
  -7  11   1        6.80        8.02      0.89 o 
  -6  11   1       67.53       67.10      2.75 o 
  -5  11   1        1.14        0.80      0.34 o 
  -4  11   1       27.57       27.71      1.07 o 
  -3  11   1        1.29        1.06      0.28 o 
  -2  11   1       79.50       77.26      1.36 o 
  -1  11   1       67.83       61.44      0.78 o 
   0  11   1       50.64       53.22      0.67 o 
   1  11   1      242.09      251.64      2.11 o 
   2  11   1        1.93        5.32      0.34 o 
   3  11   1      176.51      137.35      1.98 o 
   4  11   1        3.34        2.14      0.38 o 
   5  11   1        4.51        4.06      0.50 o 
   6  11   1       45.31       47.34      1.39 o 
   7  11   1        3.96        3.43      0.61 o 
  -7  12   1        9.10        9.27      1.12 o 
  -6  12   1       47.39       49.02      1.57 o 
  -5  12   1        2.85        2.46      0.48 o 
  -4  12   1      236.33      234.48      3.40 o 
  -3  12   1       16.80       11.33      0.55 o 
  -2  12   1        0.53        0.05      0.19 o 
  -1  12   1        9.75        7.70      0.31 o 
   0  12   1       18.57       17.74      0.41 o 
   1  12   1       70.43       77.07      0.97 o 
   2  12   1      171.60      154.66      1.91 o 
   3  12   1       73.13       78.15      1.42 o 
   4  12   1        9.86       11.41      0.68 o 
   5  12   1       12.00       11.66      0.74 o 
   6  12   1       53.31       49.29      1.47 o 
   7  12   1        1.47        1.42      0.50 o 
  -7  13   1        0.68        0.69      0.49 o 
  -6  13   1       73.86       80.84      3.87 o 
  -5  13   1        9.94       11.74      0.97 o 
  -4  13   1        3.26        4.35      0.51 o 
  -3  13   1        8.70        8.81      0.52 o 
  -2  13   1      125.43      109.63      1.54 o 
  -1  13   1      435.24      432.03      3.56 o 
   0  13   1        0.39        0.21      0.15 o 
   1  13   1        9.43        8.57      0.40 o 
   2  13   1       25.44       20.13      0.79 o 
   3  13   1       36.28       39.51      1.02 o 
   4  13   1        2.92        2.26      0.42 o 
   5  13   1      114.26      114.57      3.33 o 
   6  13   1       27.00       22.88      1.07 o 
   7  13   1        0.12        0.43      0.48 o 
  -7  14   1        3.19        2.06      0.58 o 
  -6  14   1        0.72        1.25      0.50 o 
  -5  14   1       69.92       64.94      1.88 o 
  -4  14   1        0.01       -0.26      0.32 o 
  -3  14   1        5.36        4.85      0.46 o 
  -2  14   1       53.37       50.58      1.05 o 
  -1  14   1       15.87       13.85      0.50 o 
   0  14   1       43.06       42.66      0.73 o 
   1  14   1       17.17       19.07      0.59 o 
   2  14   1        6.17        3.18      0.34 o 
   3  14   1        0.01        0.30      0.27 o 
   4  14   1       34.57       32.79      1.01 o 
   5  14   1       89.71       98.08      2.15 o 
   6  14   1       23.97       22.51      1.21 o 
   7  14   1        5.00        6.60      0.84 o 
  -6  15   1       28.24       30.39      1.40 o 
  -5  15   1       27.03       27.40      1.30 o 
  -4  15   1        0.57        0.57      0.36 o 
  -3  15   1       25.48       25.04      0.93 o 
  -2  15   1        1.47        0.63      0.30 o 
  -1  15   1        4.91        3.35      0.34 o 
   0  15   1        0.60        0.90      0.32 o 
   1  15   1        0.12        0.43      0.27 o 
   2  15   1        6.40        6.64      0.51 o 
   3  15   1        0.00        0.19      0.30 o 
   4  15   1       47.48       48.72      1.28 o 
   5  15   1       46.91       47.07      1.68 o 
   6  15   1        3.84        1.99      0.67 o 
  -6  16   1        7.10        6.34      0.84 o 
  -5  16   1      111.98      125.93      3.11 o 
  -4  16   1       42.73       42.52      1.77 o 
  -3  16   1        0.02        0.15      0.33 o 
  -2  16   1       33.10       31.97      0.95 o 
  -1  16   1       48.83       46.14      0.98 o 
   0  16   1       38.57       40.37      0.88 o 
   1  16   1       45.61       39.07      1.01 o 
   2  16   1       16.73       15.80      0.71 o 
   3  16   1       59.86       62.59      1.42 o 
   4  16   1       80.45       81.40      1.72 o 
   5  16   1        0.17        0.54      0.48 o 
   6  16   1        0.45        0.78      0.55 o 
  -6  17   1        1.07        0.50      0.53 o 
  -5  17   1       36.89       35.06      1.53 o 
  -4  17   1       75.72       71.48      1.81 o 
  -3  17   1        7.40        7.15      0.67 o 
  -2  17   1        6.55        5.88      0.52 o 
  -1  17   1        0.35       -0.24      0.25 o 
   0  17   1       21.18       20.11      0.66 o 
   1  17   1       24.80       27.27      0.86 o 
   2  17   1        3.49        4.02      0.63 o 
   3  17   1        3.13        3.29      0.58 o 
   4  17   1      266.73      272.25      3.77 o 
   5  17   1        0.85        1.04      0.64 o 
   6  17   1        0.07        0.57      0.67 o 
  -6  18   1        6.33        3.26      0.97 o 
  -5  18   1       43.94       46.57      1.57 o 
  -4  18   1      102.52      112.63      2.41 o 
  -3  18   1        8.17        9.13      0.87 o 
  -2  18   1        0.11       -0.05      0.36 o 
  -1  18   1        0.77        0.54      0.35 o 
   0  18   1       10.56        9.47      0.68 o 
   1  18   1       51.03       50.51      1.90 o 
   2  18   1        1.06        1.22      0.41 o 
   3  18   1       66.70       69.12      1.90 o 
   4  18   1       67.62       67.29      2.11 o 
   5  18   1       25.50       21.74      1.17 o 
  -5  19   1        1.71        1.36      0.53 o 
  -4  19   1       20.04       20.27      1.28 o 
  -3  19   1       75.63       73.34      1.82 o 
  -2  19   1        3.57        3.15      0.57 o 
  -1  19   1        2.27        2.03      0.43 o 
   0  19   1       17.48       18.15      1.36 o 
   1  19   1        8.67        7.18      0.65 o 
   2  19   1        4.97        5.69      0.59 o 
   3  19   1        2.26        1.79      0.49 o 
   4  19   1        0.05        0.29      0.57 o 
   5  19   1       19.62       19.32      1.76 o 
  -5  20   1        0.01        0.14      0.86 o 
  -4  20   1        4.26        5.04      0.86 o 
  -3  20   1       10.09        7.71      1.02 o 
  -2  20   1        0.78        0.52      0.64 o 
  -1  20   1       14.27       14.93      0.73 o 
   0  20   1        8.07        8.18      0.69 o 
   1  20   1        5.46        3.69      0.50 o 
   2  20   1      128.85      126.27      2.54 o 
   3  20   1      117.19      123.04      2.51 o 
   4  20   1        0.48        0.00      0.55 o 
   5  20   1        9.23       10.39      1.09 o 
  -4  21   1        0.60        1.23      0.78 o 
  -3  21   1       55.23       62.10      1.87 o 
  -2  21   1        3.00        3.04      0.69 o 
  -1  21   1       38.82       39.58      1.52 o 
   0  21   1        9.38        8.08      0.89 o 
   1  21   1        2.77        3.50      0.49 o 
   2  21   1        6.36        5.63      0.72 o 
   3  21   1      112.79      124.19      2.60 o 
   4  21   1        3.40        2.35      1.12 o 
  -4  22   1        2.78        1.00      0.71 o 
  -3  22   1      104.95      108.57      3.11 o 
  -2  22   1        0.37        1.11      0.64 o 
  -1  22   1       34.83       35.40      1.44 o 
   0  22   1        2.61        1.78      0.59 o 
   1  22   1        0.81        1.06      0.63 o 
   2  22   1        3.97        1.80      0.82 o 
   3  22   1        9.18        7.79      0.99 o 
   4  22   1        0.05        0.22      0.53 o 
  -3  23   1        0.94        1.75      0.74 o 
  -2  23   1       13.26       12.31      1.59 o 
  -1  23   1        1.46        1.97      0.81 o 
   0  23   1        6.68        6.96      0.79 o 
   1  23   1        0.28        0.02      0.72 o 
   2  23   1       59.19       62.93      2.07 o 
   3  23   1       73.47       66.28      2.23 o 
  -2  24   1        7.00        6.42      1.09 o 
  -1  24   1        2.52        2.83      0.89 o 
   0  24   1       13.94       14.00      1.00 o 
   1  24   1        0.00       -0.22      0.92 o 
   2  24   1       57.71       60.10      2.02 o 
  -1  25   1        0.00       -0.34      0.71 o 
   0  25   1        1.70        3.95      0.71 o 
   1  25   1        2.76        1.02      1.08 o 
  -8   0   2        0.83        1.71      0.92 o 
  -6   0   2       47.65       50.78      3.11 o 
  -4   0   2       26.50       28.81      1.27 o 
  -2   0   2      134.78      149.39      3.10 o 
   0   0   2      289.80      289.14      5.13 o 
   2   0   2       38.12       31.11      0.65 o 
   4   0   2      241.06      237.93      3.89 o 
   6   0   2       13.50       16.79      1.22 o 
   8   0   2       17.39       17.40      1.15 o 
  -8   1   2        0.05        0.66      0.41 o 
  -7   1   2        2.97        3.89      1.01 o 
  -6   1   2        7.78        7.36      1.04 o 
  -5   1   2        7.52        8.25      0.62 o 
  -4   1   2      305.72      315.69      4.24 o 
  -3   1   2       24.99       21.56      0.56 o 
  -2   1   2       19.36       14.84      0.72 o 
  -1   1   2     2801.57     2759.84     61.08 o 
   0   1   2     6296.83     5596.30     76.77 o 
   1   1   2     1255.20     1287.25     15.52 o 
   2   1   2      149.67      167.96      1.50 o 
   3   1   2       34.34       29.24      0.42 o 
   4   1   2       15.82       16.67      0.50 o 
   5   1   2      177.55      169.67      3.25 o 
   6   1   2        8.69        9.75      0.87 o 
   7   1   2        8.99        9.45      0.77 o 
   8   1   2       30.84       30.35      1.30 o 
  -8   2   2        3.09        1.76      0.92 o 
  -7   2   2        2.66        3.20      0.78 o 
  -6   2   2       17.19       18.47      1.41 o 
  -5   2   2       13.04       15.40      0.77 o 
  -4   2   2       44.95       44.87      1.15 o 
  -3   2   2      307.34      317.06      7.78 o 
  -2   2   2        0.01        0.21      0.19 o 
  -1   2   2     6247.24     6401.00     85.79 o 
   0   2   2       97.60       83.67      1.46 o 
   1   2   2       23.11       18.00      0.41 o 
   2   2   2      297.92      339.63      2.96 o 
   3   2   2        3.30        4.87      0.19 o 
   4   2   2        1.25        0.86      0.22 o 
   5   2   2       12.55       12.86      0.83 o 
   6   2   2      100.44      102.90      1.73 o 
   7   2   2        0.82        0.07      0.32 o 
   8   2   2        5.62        5.41      0.55 o 
  -8   3   2        1.22        0.68      0.53 o 
  -7   3   2       24.89       25.06      1.54 o 
  -6   3   2        2.75        1.92      0.33 o 
  -5   3   2        3.02        2.63      0.44 o 
  -4   3   2        0.33        0.98      0.28 o 
  -3   3   2      152.90      159.08      3.39 o 
  -2   3   2      111.90      116.96      1.83 o 
  -1   3   2      142.82      152.79      2.15 o 
   0   3   2        8.39       10.20      0.38 o 
   1   3   2       61.77       68.19      1.78 o 
   2   3   2       62.60       82.86      0.91 o 
   3   3   2       66.53       82.56      0.92 o 
   4   3   2      659.04      644.64      6.13 o 
   5   3   2        0.41        0.60      0.23 o 
   6   3   2      110.40      111.25      1.83 o 
   7   3   2        0.05       -0.03      0.33 o 
   8   3   2       12.90       13.57      0.74 o 
  -8   4   2        0.01        0.87      0.59 o 
  -7   4   2        7.20        5.97      0.91 o 
  -6   4   2        0.00        0.28      0.27 o 
  -5   4   2       27.03       27.76      0.70 o 
  -4   4   2       19.33       15.67      0.68 o 
  -3   4   2        4.59        5.96      0.27 o 
  -2   4   2      583.75      668.22      7.10 o 
  -1   4   2      357.40      381.64      4.36 o 
   0   4   2      538.59      547.24      6.80 o 
   1   4   2      688.30      735.56     13.07 o 
   2   4   2      364.28      381.28      3.45 o 
   3   4   2        2.37        4.17      0.23 o 
   4   4   2       13.65       11.40      0.44 o 
   5   4   2        0.47        0.09      0.24 o 
   6   4   2       11.22       11.09      0.59 o 
   7   4   2       82.33       80.96      1.63 o 
   8   4   2        1.61        0.75      0.42 o 
  -8   5   2        0.01        0.21      0.56 o 
  -7   5   2       26.74       27.78      2.80 o 
  -6   5   2        2.01        1.86      0.37 o 
  -5   5   2       82.71       75.93      1.29 o 
  -4   5   2       12.63        9.58      0.48 o 
  -3   5   2        5.43        8.54      0.52 o 
  -2   5   2      469.06      505.39      4.50 o 
  -1   5   2       16.72       18.41      0.52 o 
   0   5   2      100.09      109.16      1.70 o 
   1   5   2       41.41       59.27      5.90 o 
   2   5   2        9.40       15.43      0.40 o 
   3   5   2       34.58       23.91      0.50 o 
   4   5   2        0.03        0.12      0.18 o 
   5   5   2        4.88        5.03      0.39 o 
   6   5   2       35.89       34.83      0.96 o 
   7   5   2       15.54       16.15      0.89 o 
   8   5   2        8.24        7.74      0.64 o 
  -8   6   2       86.04       85.22      2.80 o 
  -7   6   2        5.76        6.86      0.85 o 
  -6   6   2        5.36        4.70      0.56 o 
  -5   6   2       18.45       22.96      0.70 o 
  -4   6   2       39.73       30.94      1.16 o 
  -3   6   2      191.59      195.25      1.87 o 
  -2   6   2      188.78      195.06      2.01 o 
  -1   6   2      103.53      109.63      1.51 o 
   0   6   2      141.34      165.27      2.14 o 
   1   6   2       80.04       93.87      0.99 o 
   2   6   2       11.54       11.98      0.59 o 
   3   6   2      711.49      667.39      6.28 o 
   4   6   2       79.29       78.23      1.31 o 
   5   6   2        2.49        2.08      0.30 o 
   6   6   2        3.66        4.40      0.61 o 
   7   6   2      152.00      147.72      2.42 o 
   8   6   2        2.86        3.10      0.52 o 
  -8   7   2        1.37        1.25      0.71 o 
  -7   7   2       58.75       61.00      1.47 o 
  -6   7   2       74.16       75.02      1.65 o 
  -5   7   2        7.22        8.02      0.37 o 
  -4   7   2       30.70       24.62      0.61 o 
  -3   7   2      210.08      244.62      2.31 o 
  -2   7   2      743.25      836.33      7.16 o 
  -1   7   2      195.13      224.88      2.19 o 
   0   7   2      168.59      197.66      1.72 o 
   1   7   2      233.47      254.87      2.15 o 
   2   7   2       76.98       89.08      1.72 o 
   3   7   2        1.52        6.80      0.63 o 
   4   7   2        0.02        0.42      0.22 o 
   5   7   2        3.28        2.66      0.34 o 
   6   7   2      135.53      138.39      2.21 o 
   7   7   2        2.53        3.62      0.78 o 
   8   7   2        1.90        2.28      0.48 o 
  -8   8   2        0.74        1.53      0.45 o 
  -7   8   2        3.37        2.59      0.46 o 
  -6   8   2        7.99        6.87      1.61 o 
  -5   8   2       33.56       32.76      0.86 o 
  -4   8   2        1.56        0.15      0.17 o 
  -3   8   2      916.97     1001.66      8.63 o 
  -2   8   2       28.90       22.47      0.70 o 
  -1   8   2        0.26       -0.06      0.10 o 
   0   8   2        9.04       10.00      0.32 o 
   1   8   2      353.06      390.51      2.98 o 
   2   8   2       30.07       27.34      0.63 o 
   3   8   2        1.41        0.90      0.23 o 
   4   8   2       27.92       24.45      0.74 o 
   5   8   2        2.20        2.32      0.35 o 
   6   8   2        0.49       -0.11      0.32 o 
   7   8   2        0.02        0.53      0.37 o 
  -8   9   2        0.18        0.63      0.93 o 
  -7   9   2      107.26      112.86      3.79 o 
  -6   9   2        2.29        2.91      0.52 o 
  -5   9   2        3.05        3.25      0.43 o 
  -4   9   2       17.99       11.60      0.54 o 
  -3   9   2       20.02       21.10      0.61 o 
  -2   9   2       14.78       15.68      0.43 o 
  -1   9   2       68.10       67.03      0.74 o 
   0   9   2      540.97      577.78      4.29 o 
   1   9   2      114.99      120.61      1.11 o 
   2   9   2       86.20       79.18      1.19 o 
   3   9   2      286.94      240.81      2.86 o 
   4   9   2      101.25       98.89      1.80 o 
   5   9   2       74.04       72.87      1.58 o 
   6   9   2        0.10        0.28      0.31 o 
   7   9   2        4.81        5.18      0.61 o 
  -7  10   2       31.83       31.41      1.23 o 
  -6  10   2       25.27       24.34      1.01 o 
  -5  10   2       17.81       17.43      1.53 o 
  -4  10   2       95.78       87.37      1.61 o 
  -3  10   2      121.45      125.00      1.98 o 
  -2  10   2       32.19       33.12      0.75 o 
  -1  10   2        8.33        9.41      0.32 o 
   0  10   2      100.43       94.22      0.95 o 
   1  10   2      102.72       95.31      0.92 o 
   2  10   2       72.81       93.20      1.25 o 
   3  10   2      100.47       88.99      1.46 o 
   4  10   2       24.73       24.73      1.20 o 
   5  10   2        0.00        0.11      0.30 o 
   6  10   2        4.91        4.27      0.55 o 
   7  10   2        2.74        1.63      0.57 o 
  -7  11   2        0.19        0.23      0.60 o 
  -6  11   2        7.49        7.82      0.71 o 
  -5  11   2       36.39       34.63      1.42 o 
  -4  11   2      119.80      115.44      3.16 o 
  -3  11   2       36.54       24.07      0.78 o 
  -2  11   2        0.19        0.50      0.21 o 
  -1  11   2      462.94      472.68      3.82 o 
   0  11   2      155.07      171.25      1.47 o 
   1  11   2        4.25        4.96      0.24 o 
   2  11   2        2.05        2.02      0.27 o 
   3  11   2        4.54        5.73      0.43 o 
   4  11   2       22.28       22.49      0.87 o 
   5  11   2       13.72       15.13      0.79 o 
   6  11   2        0.19       -0.52      0.48 o 
   7  11   2        1.56        1.18      0.46 o 
  -7  12   2       15.19       14.77      0.98 o 
  -6  12   2      118.80      126.23      2.71 o 
  -5  12   2        6.34        5.52      1.06 o 
  -4  12   2        6.49        8.48      0.81 o 
  -3  12   2       16.77       12.22      0.62 o 
  -2  12   2        0.03       -0.07      0.22 o 
  -1  12   2      166.85      164.23      1.73 o 
   0  12   2      186.14      197.49      1.86 o 
   1  12   2       59.16       53.21      0.84 o 
   2  12   2      390.57      354.80      3.63 o 
   3  12   2       31.80       33.31      1.26 o 
   4  12   2       45.62       44.63      1.44 o 
   5  12   2        8.35        9.16      0.70 o 
   6  12   2        0.00        0.43      0.40 o 
   7  12   2        1.34        2.57      0.56 o 
  -7  13   2        2.14        1.44      0.53 o 
  -6  13   2       49.30       47.99      1.62 o 
  -5  13   2       78.46       75.43      1.97 o 
  -4  13   2       92.47       94.57      2.65 o 
  -3  13   2       20.85       17.80      0.76 o 
  -2  13   2       30.35       25.82      0.75 o 
  -1  13   2      171.81      165.96      1.68 o 
   0  13   2       93.96       89.50      1.02 o 
   1  13   2       27.91       24.39      0.73 o 
   2  13   2        9.20       12.82      0.54 o 
   3  13   2       99.16      102.19      1.88 o 
   4  13   2      109.49      112.43      1.94 o 
   5  13   2        7.70        6.37      0.77 o 
   6  13   2        0.00       -0.01      0.41 o 
   7  13   2       11.61       14.55      1.23 o 
  -7  14   2        2.16        2.50      0.61 o 
  -6  14   2       19.60       19.48      1.13 o 
  -5  14   2       34.35       33.89      1.35 o 
  -4  14   2        4.19        3.46      0.56 o 
  -3  14   2        1.07        0.70      0.32 o 
  -2  14   2        9.60       13.74      0.66 o 
  -1  14   2        2.08        3.41      0.29 o 
   0  14   2      445.38      440.77      4.01 o 
   1  14   2       71.02       68.02      1.14 o 
   2  14   2        1.05        0.27      0.25 o 
   3  14   2       25.94       25.49      1.09 o 
   4  14   2        1.62        1.42      0.38 o 
   5  14   2       35.48       36.93      1.60 o 
   6  14   2       34.90       37.60      1.38 o 
  -6  15   2        4.57        5.11      1.01 o 
  -5  15   2      198.89      210.71      3.99 o 
  -4  15   2        0.03        0.38      0.35 o 
  -3  15   2       34.21       33.52      1.09 o 
  -2  15   2        1.06        0.45      0.26 o 
  -1  15   2       82.10       79.80      1.28 o 
   0  15   2        2.67        2.03      0.32 o 
   1  15   2      389.35      364.88      3.78 o 
   2  15   2       25.79       24.36      0.82 o 
   3  15   2       14.05       13.21      0.70 o 
   4  15   2        6.04        6.39      0.59 o 
   5  15   2       11.16       12.54      0.88 o 
   6  15   2        1.21        0.28      0.52 o 
  -6  16   2       11.11        8.66      1.15 o 
  -5  16   2       13.55       10.24      0.93 o 
  -4  16   2        1.48        1.09      0.41 o 
  -3  16   2        8.15        8.55      0.67 o 
  -2  16   2       31.16       32.07      1.76 o 
  -1  16   2       13.68       13.28      0.55 o 
   0  16   2       44.79       47.17      0.95 o 
   1  16   2      156.61      153.06      2.21 o 
   2  16   2        9.38        9.87      0.60 o 
   3  16   2       17.54       18.64      0.84 o 
   4  16   2        5.02        4.50      0.57 o 
   5  16   2        2.43        2.35      0.52 o 
   6  16   2       20.59       25.73      1.40 o 
  -6  17   2       24.53       22.52      1.47 o 
  -5  17   2       28.27       25.16      1.34 o 
  -4  17   2        0.00       -0.50      0.37 o 
  -3  17   2       28.41       25.28      1.64 o 
  -2  17   2      131.94      135.61      2.41 o 
  -1  17   2        0.45        0.54      0.29 o 
   0  17   2       11.69       12.67      0.66 o 
   1  17   2      262.15      247.40      3.17 o 
   2  17   2        1.15        0.47      0.35 o 
   3  17   2       13.18       14.42      0.77 o 
   4  17   2        8.88        8.63      0.72 o 
   5  17   2        7.85        9.59      0.78 o 
   6  17   2        1.65        2.96      0.71 o 
  -6  18   2       12.20       14.52      1.17 o 
  -5  18   2        0.05        0.12      0.45 o 
  -4  18   2      108.77      114.55      2.49 o 
  -3  18   2       40.41       39.82      1.53 o 
  -2  18   2       10.09       12.61      0.96 o 
  -1  18   2        4.48        3.97      0.50 o 
   0  18   2      101.17      101.06      1.71 o 
   1  18   2        0.18       -0.32      0.33 o 
   2  18   2       36.16       32.72      1.05 o 
   3  18   2        2.32        1.95      0.45 o 
   4  18   2        8.06       11.08      0.91 o 
   5  18   2        1.69        1.83      0.71 o 
  -5  19   2        1.38        0.64      0.76 o 
  -4  19   2        0.98        1.22      0.61 o 
  -3  19   2        3.29        2.64      0.73 o 
  -2  19   2        7.23        6.83      0.71 o 
  -1  19   2       20.24       20.69      0.88 o 
   0  19   2       14.65       15.02      0.83 o 
   1  19   2       72.70       71.83      1.48 o 
   2  19   2       62.72       62.54      1.48 o 
   3  19   2       31.31       33.10      1.14 o 
   4  19   2       17.65       17.54      1.08 o 
   5  19   2       28.22       29.72      1.55 o 
  -5  20   2        0.46        0.64      0.60 o 
  -4  20   2        0.58        0.33      0.57 o 
  -3  20   2       10.19       11.71      0.86 o 
  -2  20   2        0.05       -0.04      0.43 o 
  -1  20   2       20.96       21.24      1.18 o 
   0  20   2       64.29       56.83      1.70 o 
   1  20   2        8.64        9.22      0.64 o 
   2  20   2       89.93       87.54      2.07 o 
   3  20   2        6.44        9.40      0.75 o 
   4  20   2        2.23        2.35      0.72 o 
   5  20   2        6.63        8.01      1.02 o 
  -4  21   2       17.69       19.82      1.49 o 
  -3  21   2        9.79        8.29      0.82 o 
  -2  21   2        0.85        1.19      0.64 o 
  -1  21   2       27.40       27.88      1.30 o 
   0  21   2        0.16       -0.05      0.48 o 
   1  21   2       13.90       13.79      0.74 o 
   2  21   2        0.08        0.54      0.54 o 
   3  21   2       74.33       76.30      2.19 o 
   4  21   2        0.09       -0.20      0.62 o 
  -4  22   2       25.52       25.23      1.56 o 
  -3  22   2        4.56        4.93      1.08 o 
  -2  22   2        0.19       -0.15      0.61 o 
  -1  22   2        1.31        1.16      0.61 o 
   0  22   2        2.41        2.41      0.61 o 
   1  22   2       19.39       19.20      1.81 o 
   2  22   2      173.82      181.39      3.30 o 
   3  22   2        0.43       -0.75      0.63 o 
   4  22   2        1.00        0.74      0.60 o 
  -3  23   2        0.76        1.95      0.76 o 
  -2  23   2        3.68        3.02      0.91 o 
  -1  23   2        0.85        1.33      0.92 o 
   0  23   2       13.62       13.43      0.98 o 
   1  23   2        0.54        0.54      0.73 o 
   2  23   2       51.93       55.42      1.92 o 
   3  23   2       99.71      107.82      2.86 o 
  -2  24   2       33.40       32.38      1.56 o 
  -1  24   2        8.52        7.09      1.22 o 
   0  24   2       14.76       13.62      1.00 o 
   1  24   2        4.69        4.76      1.12 o 
   2  24   2       42.18       44.35      2.88 o 
  -1  25   2        2.82        2.53      0.90 o 
   0  25   2        0.04       -0.02      1.43 o 
   1  25   2       42.11       43.93      2.21 o 
  -7   0   3       41.09       36.95      2.92 o 
  -5   0   3       90.67       98.19      2.81 o 
  -3   0   3        8.07        7.08      1.25 o 
  -1   0   3      374.68      338.56      8.13 o 
   1   0   3     1692.88     1720.85     29.16 o 
   3   0   3       25.28       32.40      0.79 o 
   5   0   3      553.59      541.17      9.01 o 
   7   0   3       25.13       24.50      1.23 o 
  -8   1   3        7.39        7.77      1.95 o 
  -7   1   3       34.51       33.55      2.01 o 
  -6   1   3       20.50       20.73      1.45 o 
  -5   1   3        8.32        6.90      0.71 o 
  -4   1   3        2.45        2.76      0.37 o 
  -3   1   3      134.73      147.93      3.40 o 
  -2   1   3       70.69       79.24      2.77 o 
  -1   1   3     1407.76     1375.66     22.40 o 
   0   1   3     3886.62     3933.03     78.60 o 
   1   1   3       16.39       18.12      0.54 o 
   2   1   3       25.26       26.24      0.40 o 
   3   1   3       21.50       21.89      0.39 o 
   4   1   3       10.30        9.05      0.42 o 
   5   1   3      747.01      727.90      8.27 o 
   6   1   3        0.22        0.15      0.31 o 
   7   1   3        0.59        0.56      0.32 o 
   8   1   3        0.15        0.21      0.38 o 
  -8   2   3        1.38        1.78      0.54 o 
  -7   2   3       10.08       12.03      0.65 o 
  -6   2   3       81.64       77.98      2.68 o 
  -5   2   3        0.16        0.21      0.30 o 
  -4   2   3      120.77      123.44      2.72 o 
  -3   2   3      176.02      198.99      3.17 o 
  -2   2   3      269.64      284.05      5.46 o 
  -1   2   3     1042.67     1163.58     33.64 o 
   0   2   3      775.84      791.71     14.64 o 
   1   2   3       13.75       21.46      0.52 o 
   2   2   3      489.35      536.10      3.95 o 
   3   2   3       43.67       45.78      0.59 o 
   4   2   3      165.99      170.65      2.07 o 
   5   2   3       19.34       17.24      0.65 o 
   6   2   3      174.85      167.87      2.47 o 
   7   2   3        3.71        3.02      0.74 o 
   8   2   3        8.15       10.02      1.01 o 
  -8   3   3        0.28        1.18      0.92 o 
  -7   3   3        2.81        3.12      1.30 o 
  -6   3   3       56.49       52.31      1.18 o 
  -5   3   3        5.88        5.76      0.68 o 
  -4   3   3      268.01      263.28      4.38 o 
  -3   3   3      149.17      147.86      2.55 o 
  -2   3   3        0.21       -0.02      0.22 o 
  -1   3   3      800.69      914.06     10.96 o 
   0   3   3     2583.84     2563.90     48.80 o 
   1   3   3       25.63       42.35      0.85 o 
   2   3   3       92.26      123.57      1.20 o 
   3   3   3      180.65      199.85      1.90 o 
   4   3   3      456.85      432.81      4.38 o 
   5   3   3       43.45       42.86      0.99 o 
   6   3   3       35.97       33.76      0.98 o 
   7   3   3       17.92       18.53      0.83 o 
   8   3   3        1.06        1.34      0.42 o 
  -8   4   3       32.74       33.46      1.72 o 
  -7   4   3        7.32        7.55      0.99 o 
  -6   4   3       13.32       12.06      0.70 o 
  -5   4   3       48.71       52.14      1.06 o 
  -4   4   3        6.78        6.50      0.34 o 
  -3   4   3       24.77       24.57      0.53 o 
  -2   4   3        7.60        8.35      0.38 o 
  -1   4   3       32.55       36.58      0.86 o 
   0   4   3      672.72      709.13      8.60 o 
   1   4   3      359.19      392.27      5.79 o 
   2   4   3      747.79      793.19      6.78 o 
   3   4   3      172.89      158.99      1.74 o 
   4   4   3      366.28      336.13      3.56 o 
   5   4   3        0.11       -0.14      0.21 o 
   6   4   3       51.45       49.07      1.19 o 
   7   4   3       66.47       65.79      1.51 o 
   8   4   3        4.37        5.17      0.61 o 
  -8   5   3        5.41        4.77      0.83 o 
  -7   5   3        0.42        0.69      1.14 o 
  -6   5   3        0.69        0.73      0.39 o 
  -5   5   3      320.36      293.24      3.62 o 
  -4   5   3       50.48       43.31      0.84 o 
  -3   5   3        1.20        1.25      0.26 o 
  -2   5   3     1862.98     2174.39     19.21 o 
  -1   5   3      114.57      116.84      1.66 o 
   0   5   3      115.57      145.16      2.15 o 
   1   5   3        1.04        2.69      0.54 o 
   2   5   3       10.21        8.26      0.33 o 
   3   5   3       56.58       64.33      1.04 o 
   4   5   3       20.96       19.69      0.72 o 
   5   5   3        0.12        0.33      0.23 o 
   6   5   3       50.81       50.37      1.22 o 
   7   5   3        5.61        5.03      0.55 o 
   8   5   3        1.30        1.37      0.45 o 
  -8   6   3       73.65       80.29      2.67 o 
  -7   6   3       19.94       17.63      2.34 o 
  -6   6   3       37.34       35.06      1.45 o 
  -5   6   3        3.04        3.23      0.34 o 
  -4   6   3       55.25       49.80      0.94 o 
  -3   6   3      203.56      214.64      2.11 o 
  -2   6   3     1780.76     1979.91     16.53 o 
  -1   6   3      177.71      181.35      1.78 o 
   0   6   3        5.79        5.11      0.24 o 
   1   6   3      428.45      497.19      4.36 o 
   2   6   3        2.66        4.64      0.39 o 
   3   6   3       73.83       57.45      1.00 o 
   4   6   3       20.52       25.27      0.72 o 
   5   6   3        1.35        2.56      0.72 o 
   6   6   3       12.78       12.30      0.67 o 
   7   6   3       12.65       11.82      0.72 o 
  -8   7   3        4.76        5.47      1.01 o 
  -7   7   3        0.22        0.15      1.13 o 
  -6   7   3       25.27       23.59      1.27 o 
  -5   7   3        5.58        6.84      0.61 o 
  -4   7   3       89.71       79.11      1.14 o 
  -3   7   3       15.26       11.95      0.56 o 
  -2   7   3       93.72       96.59      1.32 o 
  -1   7   3        3.74        2.90      0.19 o 
   0   7   3       60.29       61.79      0.73 o 
   1   7   3      403.64      436.46      3.68 o 
   2   7   3       59.82       61.20      0.97 o 
   3   7   3      815.81      765.72      7.21 o 
   4   7   3        7.80        5.04      0.40 o 
   5   7   3       15.35       13.46      0.71 o 
   6   7   3       35.54       38.14      1.23 o 
   7   7   3       35.51       33.26      1.12 o 
  -8   8   3       14.04       13.77      1.29 o 
  -7   8   3       29.29       31.56      2.13 o 
  -6   8   3        0.01        0.46      0.28 o 
  -5   8   3       14.18       14.35      0.59 o 
  -4   8   3      102.28       85.27      1.36 o 
  -3   8   3      430.35      487.50      4.52 o 
  -2   8   3        1.85        1.68      0.19 o 
  -1   8   3        3.22        5.36      0.24 o 
   0   8   3       34.56       33.75      0.47 o 
   1   8   3       32.76       32.04      0.53 o 
   2   8   3       17.87       15.84      0.50 o 
   3   8   3        7.71        5.28      0.36 o 
   4   8   3       26.27       28.05      1.09 o 
   5   8   3        5.97        6.26      0.51 o 
   6   8   3        7.06        7.58      0.60 o 
   7   8   3        6.69        6.72      0.65 o 
  -7   9   3       67.81       74.93      3.45 o 
  -6   9   3        8.96        8.58      0.89 o 
  -5   9   3        9.95        9.65      0.58 o 
  -4   9   3       35.29       32.62      0.89 o 
  -3   9   3      214.22      226.98      2.61 o 
  -2   9   3      485.81      466.07      4.01 o 
  -1   9   3       25.47       25.52      0.43 o 
   0   9   3       32.05       38.85      0.57 o 
   1   9   3      179.18      197.94      1.77 o 
   2   9   3       52.45       31.21      0.70 o 
   3   9   3       16.79       12.42      0.56 o 
   4   9   3        0.17        0.64      0.28 o 
   5   9   3        0.66        1.11      0.36 o 
   6   9   3       10.53       10.57      0.73 o 
   7   9   3       10.38       10.10      0.86 o 
  -7  10   3       54.46       56.75      1.63 o 
  -6  10   3       21.42       22.85      1.16 o 
  -5  10   3       11.10       13.41      0.71 o 
  -4  10   3       14.52       17.89      0.77 o 
  -3  10   3       27.93       27.05      0.91 o 
  -2  10   3      417.37      387.31      3.66 o 
  -1  10   3      140.78      133.30      1.50 o 
   0  10   3       16.72       18.13      0.40 o 
   1  10   3       49.03       53.10      0.79 o 
   2  10   3     1094.53     1096.31     11.22 o 
   3  10   3        4.48        8.57      0.54 o 
   4  10   3        1.28        0.93      0.32 o 
   5  10   3       44.45       49.81      1.36 o 
   6  10   3        2.19        2.71      0.50 o 
   7  10   3        1.73        1.63      0.47 o 
  -7  11   3        0.39        1.39      0.53 o 
  -6  11   3       13.88       14.75      1.04 o 
  -5  11   3        6.51        6.67      1.05 o 
  -4  11   3      481.92      498.98      6.93 o 
  -3  11   3        4.75        9.01      0.52 o 
  -2  11   3       68.86       55.18      0.94 o 
  -1  11   3       71.16       66.93      0.92 o 
   0  11   3        5.24        5.31      0.25 o 
   1  11   3       36.04       36.33      0.60 o 
   2  11   3        0.12        0.04      0.17 o 
   3  11   3        1.05        0.97      0.40 o 
   4  11   3        5.90        6.25      0.55 o 
   5  11   3      170.65      168.15      2.87 o 
   6  11   3        7.28        8.64      0.73 o 
   7  11   3        2.51        2.23      0.87 o 
  -7  12   3        0.06        0.56      0.41 o 
  -6  12   3       18.53       17.73      1.00 o 
  -5  12   3       11.37       11.69      0.95 o 
  -4  12   3       79.76       82.22      4.76 o 
  -3  12   3       34.44       33.17      1.50 o 
  -2  12   3       73.31       66.72      1.08 o 
  -1  12   3       85.64       82.20      1.08 o 
   0  12   3        3.21        3.73      0.29 o 
   1  12   3      200.20      189.36      1.88 o 
   2  12   3       44.45       36.82      0.70 o 
   3  12   3       19.44       22.45      0.76 o 
   4  12   3        6.61        6.53      0.53 o 
   5  12   3       22.78       22.82      1.03 o 
   6  12   3       37.99       39.26      1.36 o 
   7  12   3        0.97        1.29      0.49 o 
  -7  13   3        2.10        2.25      0.69 o 
  -6  13   3       10.00       12.55      0.90 o 
  -5  13   3        5.46        5.26      1.19 o 
  -4  13   3       52.34       55.83      2.02 o 
  -3  13   3        1.40        0.76      0.36 o 
  -2  13   3        0.09        0.14      0.26 o 
  -1  13   3      186.76      186.42      1.95 o 
   0  13   3       18.45       21.36      0.61 o 
   1  13   3       28.84       27.94      0.70 o 
   2  13   3       35.02       27.12      0.82 o 
   3  13   3       33.74       35.58      1.64 o 
   4  13   3       11.01       13.79      0.72 o 
   5  13   3       32.27       30.44      1.29 o 
   6  13   3        4.56        4.68      0.89 o 
   7  13   3        5.55        7.10      0.78 o 
  -7  14   3        1.45        1.90      0.86 o 
  -6  14   3       29.05       30.48      1.35 o 
  -5  14   3      102.53       98.51      2.39 o 
  -4  14   3        0.20       -0.30      0.43 o 
  -3  14   3        9.92       13.60      0.82 o 
  -2  14   3       54.59       48.57      1.31 o 
  -1  14   3      114.68      112.82      1.40 o 
   0  14   3       35.93       37.62      0.81 o 
   1  14   3       20.22       20.89      0.69 o 
   2  14   3       17.63       17.30      0.64 o 
   3  14   3       12.70       13.95      1.08 o 
   4  14   3        0.00       -0.23      0.43 o 
   5  14   3       18.77       19.50      1.02 o 
   6  14   3        3.02        2.98      0.59 o 
  -6  15   3        0.30       -0.01      0.45 o 
  -5  15   3      104.02       97.93      2.47 o 
  -4  15   3        8.95        7.87      0.95 o 
  -3  15   3       10.11       12.39      0.85 o 
  -2  15   3       31.93       28.88      1.73 o 
  -1  15   3       20.95       20.82      0.70 o 
   0  15   3      555.38      538.28      5.18 o 
   1  15   3        9.81        7.40      0.52 o 
   2  15   3        0.14       -0.10      0.27 o 
   3  15   3       27.87       25.80      0.92 o 
   4  15   3       59.35       60.88      1.63 o 
   5  15   3        2.01        0.73      0.47 o 
   6  15   3        9.59        7.91      0.88 o 
  -6  16   3       11.68       12.54      1.03 o 
  -5  16   3        1.89        0.70      0.52 o 
  -4  16   3        1.04        1.35      0.42 o 
  -3  16   3       39.23       40.80      1.27 o 
  -2  16   3       22.76       23.95      0.93 o 
  -1  16   3        0.10        0.38      0.26 o 
   0  16   3       59.89       57.36      1.06 o 
   1  16   3        8.77       10.74      0.59 o 
   2  16   3        9.84        9.53      0.60 o 
   3  16   3       73.49       77.85      1.80 o 
   4  16   3       37.02       35.66      1.17 o 
   5  16   3        1.49        1.33      0.57 o 
   6  16   3       11.70        9.96      1.41 o 
  -6  17   3       71.23       67.95      2.20 o 
  -5  17   3        3.69        3.74      0.72 o 
  -4  17   3       16.16       18.35      0.99 o 
  -3  17   3        3.36        3.41      0.55 o 
  -2  17   3        6.12        4.68      0.55 o 
  -1  17   3        0.56        0.35      0.28 o 
   0  17   3       27.06       27.64      0.75 o 
   1  17   3        0.31        0.88      0.37 o 
   2  17   3       16.44       18.09      0.80 o 
   3  17   3        0.14        0.45      0.39 o 
   4  17   3        0.30       -0.27      0.38 o 
   5  17   3        0.17       -0.24      0.41 o 
   6  17   3       19.52       18.38      3.75 o 
  -6  18   3        0.24        0.35      0.56 o 
  -5  18   3       13.42       13.56      1.00 o 
  -4  18   3        9.94        8.46      0.80 o 
  -3  18   3        3.86        3.52      0.69 o 
  -2  18   3        2.88        2.70      0.51 o 
  -1  18   3        0.02       -0.35      0.36 o 
   0  18   3       73.69       73.24      1.56 o 
   1  18   3      128.53      133.52      2.11 o 
   2  18   3        0.53        0.75      0.39 o 
   3  18   3        0.70        0.70      0.43 o 
   4  18   3       27.83       26.78      1.24 o 
   5  18   3        0.06       -0.89      0.49 o 
  -5  19   3        5.30        6.43      0.80 o 
  -4  19   3       29.03       32.71      1.55 o 
  -3  19   3       16.84       15.18      1.11 o 
  -2  19   3       91.73      100.18      2.12 o 
  -1  19   3        0.45        0.57      0.50 o 
   0  19   3       32.59       31.38      1.28 o 
   1  19   3      100.92       95.62      1.74 o 
   2  19   3       10.90        9.86      1.43 o 
   3  19   3       45.34       41.86      1.38 o 
   4  19   3        3.54        2.94      0.65 o 
   5  19   3        0.24        0.60      0.58 o 
  -5  20   3        1.70        3.15      0.78 o 
  -4  20   3        2.23        1.42      0.64 o 
  -3  20   3        4.32        2.52      1.24 o 
  -2  20   3       25.23       28.57      1.18 o 
  -1  20   3       40.23       38.54      1.33 o 
   0  20   3        0.98        0.90      0.52 o 
   1  20   3        0.08       -0.02      0.42 o 
   2  20   3        4.81        5.40      0.72 o 
   3  20   3        7.00        6.46      0.76 o 
   4  20   3        2.06        1.88      0.64 o 
  -4  21   3       10.33        9.51      1.07 o 
  -3  21   3        0.00        0.47      0.61 o 
  -2  21   3        7.77        7.69      0.98 o 
  -1  21   3       41.18       43.27      1.59 o 
   0  21   3        3.87        5.66      0.71 o 
   1  21   3        0.39        0.01      0.47 o 
   2  21   3       30.23       27.41      2.06 o 
   3  21   3       32.50       32.17      2.51 o 
   4  21   3        5.03        5.46      0.70 o 
  -4  22   3       11.86       12.93      1.22 o 
  -3  22   3        0.67        0.97      0.56 o 
  -2  22   3       10.49       13.29      1.09 o 
  -1  22   3       48.50       51.40      1.73 o 
   0  22   3        2.93        3.52      0.66 o 
   1  22   3        0.02        0.64      0.73 o 
   2  22   3       13.55       17.67      1.20 o 
   3  22   3        7.26        8.56      1.06 o 
  -3  23   3        4.73        3.75      0.85 o 
  -2  23   3        8.11        8.22      0.97 o 
  -1  23   3       13.21       12.21      1.30 o 
   0  23   3        0.14        0.22      0.53 o 
   1  23   3        0.21        0.76      0.77 o 
   2  23   3        0.82        0.54      0.91 o 
   3  23   3        4.58        6.09      0.96 o 
  -2  24   3       12.90       12.48      1.46 o 
  -1  24   3        4.97        5.19      1.05 o 
   0  24   3        1.47        1.25      0.63 o 
   1  24   3        0.94        1.93      2.10 o 
   2  24   3       19.17       19.03      1.61 o 
   0  25   3       50.12       51.18      2.31 o 
  -6   0   4       27.78       32.34      2.42 o 
  -4   0   4      145.04      149.85      5.20 o 
  -2   0   4      119.26      142.77      4.33 o 
   0   0   4      365.00      363.30      6.62 o 
   2   0   4      257.32      301.69      3.80 o 
   4   0   4        0.93        0.80      0.35 o 
   6   0   4       43.33       40.85      1.46 o 
   8   0   4       14.47       14.81      1.28 o 
  -7   1   4        2.98        2.89      1.38 o 
  -6   1   4        6.56        7.09      0.87 o 
  -5   1   4       35.42       31.60      2.20 o 
  -4   1   4       48.16       44.93      1.15 o 
  -3   1   4      101.01      108.97      2.11 o 
  -2   1   4      215.55      226.03      6.21 o 
  -1   1   4      852.89      909.40     15.13 o 
   0   1   4      964.39      991.71     11.78 o 
   1   1   4      863.35      973.82     10.39 o 
   2   1   4      320.64      404.04      3.08 o 
   3   1   4      181.04      179.88      1.84 o 
   4   1   4       20.48       19.87      0.63 o 
   5   1   4       23.54       25.59      1.01 o 
   6   1   4        2.71        3.24      0.57 o 
   7   1   4        5.31        5.31      0.53 o 
   8   1   4        0.09        0.27      0.38 o 
  -7   2   4       31.93       29.56      2.74 o 
  -6   2   4        3.38        3.91      0.65 o 
  -5   2   4       34.70       30.22      1.38 o 
  -4   2   4      123.79      135.40      2.29 o 
  -3   2   4       24.68       25.55      0.85 o 
  -2   2   4      236.85      267.77      4.91 o 
  -1   2   4      935.22      989.27     16.45 o 
   0   2   4       25.14       30.05      1.40 o 
   1   2   4      308.78      357.96      3.34 o 
   2   2   4      471.29      508.01      3.79 o 
   3   2   4        0.32        0.62      0.15 o 
   4   2   4      471.37      443.73      4.52 o 
   5   2   4        1.75        1.55      0.32 o 
   6   2   4       36.71       35.93      1.29 o 
   7   2   4        6.52        6.24      0.56 o 
   8   2   4        4.43        4.10      0.54 o 
  -7   3   4        3.34        3.32      0.93 o 
  -6   3   4        7.90        7.06      0.68 o 
  -5   3   4      271.90      273.24      4.08 o 
  -4   3   4      256.20      257.47      3.67 o 
  -3   3   4       71.31       86.66      1.25 o 
  -2   3   4      129.11      109.66      1.51 o 
  -1   3   4       85.50       82.22      1.97 o 
   0   3   4      322.96      337.95      8.91 o 
   1   3   4      312.04      328.33      3.36 o 
   2   3   4       16.54       14.67      0.33 o 
   3   3   4      187.83      182.12      2.29 o 
   4   3   4        9.59        9.39      0.45 o 
   5   3   4       28.04       25.79      0.81 o 
   6   3   4       12.42       12.22      0.67 o 
   7   3   4       39.24       40.18      1.55 o 
   8   3   4        9.68        9.28      0.70 o 
  -8   4   4       34.85       38.75      3.41 o 
  -7   4   4        0.01        0.36      0.42 o 
  -6   4   4        0.22        0.23      0.28 o 
  -5   4   4        9.21        7.41      0.58 o 
  -4   4   4        0.00       -0.22      0.15 o 
  -3   4   4      181.27      181.79      2.03 o 
  -2   4   4        5.82        8.30      0.29 o 
  -1   4   4      183.51      181.86      2.03 o 
   0   4   4      581.66      648.60      9.10 o 
   1   4   4      574.77      662.70      6.23 o 
   2   4   4        0.44        0.16      0.10 o 
   3   4   4        1.56        5.18      0.33 o 
   4   4   4      197.79      187.41      2.32 o 
   5   4   4        0.21        0.68      0.27 o 
   6   4   4       39.50       40.01      1.22 o 
   7   4   4        4.87        4.79      0.55 o 
  -8   5   4        1.89        1.89      1.47 o 
  -7   5   4        9.82       11.84      1.22 o 
  -6   5   4        2.78        1.94      0.43 o 
  -5   5   4        0.01        0.44      0.27 o 
  -4   5   4       28.57       28.95      0.78 o 
  -3   5   4        0.20        1.62      0.27 o 
  -2   5   4        7.69        8.89      0.37 o 
  -1   5   4      625.36      711.22      6.19 o 
   0   5   4      754.35      853.36      6.81 o 
   1   5   4        6.13        7.22      0.22 o 
   2   5   4       11.04       21.25      0.52 o 
   3   5   4     1020.49     1011.21      9.27 o 
   4   5   4       25.62       27.02      0.77 o 
   5   5   4       11.33       10.09      0.56 o 
   6   5   4       11.81       12.53      0.90 o 
   7   5   4        6.96        5.88      0.63 o 
  -8   6   4       18.07       18.37      1.47 o 
  -7   6   4        2.05        1.71      0.59 o 
  -6   6   4       87.44       90.25      2.47 o 
  -5   6   4        0.40        0.79      0.28 o 
  -4   6   4        1.96        1.56      0.31 o 
  -3   6   4      935.62      886.22      8.05 o 
  -2   6   4       35.58       38.14      0.76 o 
  -1   6   4        3.59        1.22      0.24 o 
   0   6   4      716.43      845.84      6.71 o 
   1   6   4      591.66      635.64      4.36 o 
   2   6   4       14.54       16.22      0.50 o 
   3   6   4        7.55        6.75      0.52 o 
   4   6   4       20.17       20.75      0.69 o 
   5   6   4       18.54       19.84      1.15 o 
   6   6   4       12.06       13.29      0.72 o 
   7   6   4        1.64        1.52      0.44 o 
  -8   7   4       40.29       46.86      4.80 o 
  -7   7   4        0.41        0.93      0.53 o 
  -6   7   4       67.43       76.36      5.25 o 
  -5   7   4        9.13       10.41      0.52 o 
  -4   7   4        8.74       11.07      0.49 o 
  -3   7   4      472.35      447.70      4.82 o 
  -2   7   4      411.35      386.93      4.21 o 
  -1   7   4      333.51      367.17      2.99 o 
   0   7   4       17.82       21.88      0.42 o 
   1   7   4        0.04        0.70      0.12 o 
   2   7   4       22.21       14.46      0.48 o 
   3   7   4      375.51      348.41      4.01 o 
   4   7   4       76.10       73.27      1.37 o 
   5   7   4        0.43        0.17      0.34 o 
   6   7   4       23.10       21.59      0.88 o 
   7   7   4       10.10        9.55      0.72 o 
  -8   8   4        9.30       10.53      2.16 o 
  -7   8   4        0.59        0.47      0.43 o 
  -6   8   4       29.21       24.73      1.06 o 
  -5   8   4        3.10        3.58      0.36 o 
  -4   8   4        0.45        1.27      0.30 o 
  -3   8   4      360.26      368.81      4.16 o 
  -2   8   4        7.27        6.68      0.37 o 
  -1   8   4        0.71        0.26      0.13 o 
   0   8   4        4.68        2.81      0.21 o 
   1   8   4        7.93       15.27      0.33 o 
   2   8   4      719.48      685.23      5.44 o 
   3   8   4       12.75        9.90      0.48 o 
   4   8   4      187.72      172.44      3.30 o 
   5   8   4       65.79       65.38      1.43 o 
   6   8   4       18.71       19.57      0.87 o 
   7   8   4        3.69        2.56      0.49 o 
  -7   9   4       37.99       37.67      1.48 o 
  -6   9   4       37.27       36.43      1.14 o 
  -5   9   4       18.86       20.61      0.94 o 
  -4   9   4        1.95        1.98      0.35 o 
  -3   9   4      138.09      156.25      2.18 o 
  -2   9   4      528.81      502.02      5.29 o 
  -1   9   4       38.33       48.18      0.71 o 
   0   9   4        3.19        3.79      0.23 o 
   1   9   4        2.20        3.42      0.22 o 
   2   9   4       18.86       23.21      0.51 o 
   3   9   4        7.77        6.56      0.44 o 
   4   9   4        0.51        0.46      0.30 o 
   5   9   4       26.50       27.51      1.31 o 
   6   9   4        0.84        0.87      0.40 o 
   7   9   4        1.31        0.75      0.43 o 
  -7  10   4       49.42       54.34      1.93 o 
  -6  10   4        1.29        1.57      0.40 o 
  -5  10   4        5.13        7.14      0.58 o 
  -4  10   4      129.03      136.89      2.50 o 
  -3  10   4       39.02       41.73      1.06 o 
  -2  10   4       85.11       79.96      1.52 o 
  -1  10   4      187.84      197.83      1.89 o 
   0  10   4        0.48        1.54      0.19 o 
   1  10   4       18.62       21.92      0.47 o 
   2  10   4      229.32      217.63      2.18 o 
   3  10   4       15.69       13.56      0.60 o 
   4  10   4       19.33       18.06      0.81 o 
   5  10   4        3.02        2.26      0.46 o 
   6  10   4       11.03       11.33      0.80 o 
   7  10   4       20.58       19.53      1.05 o 
  -7  11   4       31.80       32.39      1.27 o 
  -6  11   4       19.19       18.04      1.13 o 
  -5  11   4        1.41        0.86      0.41 o 
  -4  11   4       50.48       44.02      1.31 o 
  -3  11   4        1.32        0.52      0.24 o 
  -2  11   4        5.77        5.78      0.38 o 
  -1  11   4      127.04      114.81      1.32 o 
   0  11   4        0.04        0.40      0.15 o 
   1  11   4      459.61      452.32      3.85 o 
   2  11   4      145.13      150.53      1.69 o 
   3  11   4       17.05       15.91      0.67 o 
   4  11   4        1.14        0.91      0.33 o 
   5  11   4       10.10       10.52      0.74 o 
   6  11   4        0.02        0.67      0.43 o 
   7  11   4        0.49        1.30      0.50 o 
  -7  12   4        3.55        4.04      0.62 o 
  -6  12   4        0.81       -0.27      0.89 o 
  -5  12   4       11.73       10.05      0.74 o 
  -4  12   4       32.98       30.17      1.43 o 
  -3  12   4       24.35       23.57      0.99 o 
  -2  12   4        0.24        1.33      0.30 o 
  -1  12   4      922.11      875.00      7.03 o 
   0  12   4        2.83        2.36      0.25 o 
   1  12   4       52.18       46.73      0.79 o 
   2  12   4       18.56       17.77      0.69 o 
   3  12   4        3.18        3.61      0.64 o 
   4  12   4       75.82       77.99      1.80 o 
   5  12   4       31.56       30.31      2.29 o 
   6  12   4        2.76        2.34      0.53 o 
   7  12   4       10.17       10.91      1.33 o 
  -7  13   4        7.02        8.66      0.82 o 
  -6  13   4       19.27       20.13      1.33 o 
  -5  13   4        8.04        6.64      0.84 o 
  -4  13   4       70.39       72.85      1.87 o 
  -3  13   4       11.12       10.28      0.62 o 
  -2  13   4       78.99       75.85      1.35 o 
  -1  13   4       52.98       44.68      0.85 o 
   0  13   4       20.26       19.99      0.53 o 
   1  13   4       92.80       89.99      1.35 o 
   2  13   4        0.15        0.41      0.25 o 
   3  13   4       12.46       13.22      0.67 o 
   4  13   4       34.35       35.58      1.09 o 
   5  13   4        0.00        0.41      0.40 o 
   6  13   4       23.38       21.88      1.11 o 
  -7  14   4       11.67       13.93      1.44 o 
  -6  14   4        0.06        0.00      0.44 o 
  -5  14   4       28.67       27.57      1.53 o 
  -4  14   4        4.70        4.26      0.74 o 
  -3  14   4       10.64        9.39      0.73 o 
  -2  14   4       17.10       16.18      0.72 o 
  -1  14   4        1.44        1.37      0.37 o 
   0  14   4       10.01        9.96      0.63 o 
   1  14   4        1.26        1.73      0.29 o 
   2  14   4       27.49       26.70      0.85 o 
   3  14   4       72.10       74.41      1.53 o 
   4  14   4       85.71       93.77      1.84 o 
   5  14   4        0.01        0.77      0.53 o 
   6  14   4        0.59        0.57      0.48 o 
  -6  15   4        0.43        0.90      0.50 o 
  -5  15   4       69.07       69.09      2.49 o 
  -4  15   4       14.23       14.20      0.94 o 
  -3  15   4       41.88       46.74      1.52 o 
  -2  15   4       22.17       21.91      0.86 o 
  -1  15   4        1.82        0.93      0.29 o 
   0  15   4      413.50      409.73      4.46 o 
   1  15   4        6.12        5.08      0.58 o 
   2  15   4       14.86       15.45      0.71 o 
   3  15   4       61.43       65.54      1.32 o 
   4  15   4        1.31        2.47      0.49 o 
   5  15   4        7.95        7.55      0.69 o 
   6  15   4       18.47       21.16      1.19 o 
  -6  16   4        1.73        4.22      0.72 o 
  -5  16   4       16.94       16.89      1.12 o 
  -4  16   4        2.87        3.33      0.64 o 
  -3  16   4       86.66       93.69      2.31 o 
  -2  16   4        4.01        5.13      0.54 o 
  -1  16   4        8.75        8.17      0.51 o 
   0  16   4       77.70       76.02      1.33 o 
   1  16   4      110.95      111.18      1.81 o 
   2  16   4        1.30        1.21      0.37 o 
   3  16   4       27.14       26.73      0.98 o 
   4  16   4        6.56        7.18      0.67 o 
   5  16   4        1.24        1.26      0.47 o 
   6  16   4        2.25        1.18      0.55 o 
  -6  17   4       14.25       13.23      1.11 o 
  -5  17   4        0.05        0.69      0.50 o 
  -4  17   4        4.88        5.71      0.68 o 
  -3  17   4        0.42       -0.10      0.35 o 
  -2  17   4        3.29        4.75      0.96 o 
  -1  17   4        0.08        0.34      0.29 o 
   0  17   4       15.41       15.84      1.14 o 
   1  17   4       12.23        9.76      0.60 o 
   2  17   4       38.36       40.03      1.15 o 
   3  17   4        0.08        0.75      0.44 o 
   4  17   4        1.63        1.69      0.62 o 
   5  17   4       29.99       32.79      1.24 o 
  -5  18   4        9.70        9.84      0.87 o 
  -4  18   4       21.37       19.87      1.19 o 
  -3  18   4       24.58       22.12      1.22 o 
  -2  18   4       17.84       18.02      0.92 o 
  -1  18   4        8.64        8.16      0.62 o 
   0  18   4        8.05        7.02      0.65 o 
   1  18   4      147.46      141.22      2.41 o 
   2  18   4        0.16        0.01      0.37 o 
   3  18   4        1.85        0.97      0.45 o 
   4  18   4        0.46        0.75      0.53 o 
   5  18   4       11.38       14.34      1.05 o 
  -5  19   4       51.10       57.85      1.80 o 
  -4  19   4        9.96       10.41      1.02 o 
  -3  19   4       76.25       73.80      2.21 o 
  -2  19   4        9.96       11.20      0.81 o 
  -1  19   4       51.69       50.68      1.33 o 
   0  19   4       21.68       19.18      1.04 o 
   1  19   4        0.17        1.24      0.47 o 
   2  19   4       19.64       19.98      1.04 o 
   3  19   4        0.03       -0.01      0.43 o 
   4  19   4       11.02       13.08      1.45 o 
   5  19   4        2.09        4.75      0.78 o 
  -5  20   4        9.02       11.81      1.62 o 
  -4  20   4       15.39       16.16      1.21 o 
  -3  20   4        1.22        2.13      0.77 o 
  -2  20   4       17.60       15.37      0.95 o 
  -1  20   4       19.23       18.45      1.11 o 
   0  20   4        4.82        4.85      0.68 o 
   1  20   4        0.02       -0.07      0.42 o 
   2  20   4       46.16       50.71      2.79 o 
   3  20   4        0.92        1.36      0.62 o 
   4  20   4        2.21        4.16      0.63 o 
  -4  21   4        4.80        1.64      0.72 o 
  -3  21   4        1.41        0.63      0.53 o 
  -2  21   4        1.65        1.50      0.67 o 
  -1  21   4       60.00       62.80      2.70 o 
   0  21   4        5.00        3.19      0.63 o 
   1  21   4        4.50        4.46      0.69 o 
   2  21   4      116.11      116.64      2.80 o 
   3  21   4        0.08        0.60      0.74 o 
   4  21   4       14.38       16.52      1.18 o 
  -4  22   4       38.03       40.47      1.86 o 
  -3  22   4        9.53       10.65      0.91 o 
  -2  22   4        7.92        8.45      1.24 o 
  -1  22   4        0.74        0.49      0.59 o 
   0  22   4        6.25        6.82      1.28 o 
   1  22   4        4.93        5.07      1.01 o 
   2  22   4       17.13       14.35      1.13 o 
   3  22   4       14.36       16.36      1.23 o 
  -3  23   4        1.30        1.87      0.79 o 
  -2  23   4        5.56        5.50      0.86 o 
  -1  23   4        0.41        0.67      0.96 o 
   0  23   4        0.21        0.49      0.56 o 
   1  23   4        0.95        0.24      0.75 o 
   2  23   4       19.14       20.95      1.26 o 
  -2  24   4        1.99        2.27      0.77 o 
  -1  24   4        0.04        0.11      0.72 o 
   0  24   4        0.53        1.81      0.63 o 
   1  24   4       14.66       15.55      1.99 o 
  -5   0   5      262.90      176.59      5.58 o 
  -3   0   5        1.65        3.41      0.48 o 
  -1   0   5        5.96        4.44      0.46 o 
   1   0   5     1231.10     1360.42     12.31 o 
   3   0   5        0.53        0.22      0.21 o 
   5   0   5      301.69      292.29      4.80 o 
   7   0   5       21.98       22.63      2.01 o 
  -6   1   5        0.17        0.23      0.44 o 
  -5   1   5       61.29       55.02      3.18 o 
  -4   1   5       19.52       16.95      0.72 o 
  -3   1   5       34.38       33.02      0.87 o 
  -2   1   5      110.33      131.78      3.18 o 
  -1   1   5       97.01       87.74      2.15 o 
   0   1   5       62.17       62.47      1.17 o 
   1   1   5      237.15      275.06      2.68 o 
   2   1   5        0.01        1.57      0.21 o 
   3   1   5        0.58        0.39      0.16 o 
   4   1   5       29.55       29.48      0.81 o 
   5   1   5       79.35       77.78      1.68 o 
   6   1   5       60.09       62.60      1.35 o 
   7   1   5        0.73        1.07      0.39 o 
  -6   2   5        0.46        1.36      0.52 o 
  -5   2   5      195.61      203.23      3.91 o 
  -4   2   5      253.92      250.83      4.89 o 
  -3   2   5       54.78       51.50      0.98 o 
  -2   2   5      207.97      231.87      3.02 o 
  -1   2   5     1072.85     1202.53     12.94 o 
   0   2   5       64.22       70.72      1.28 o 
   1   2   5       23.95       27.32      0.40 o 
   2   2   5       29.86       41.82      0.57 o 
   3   2   5        3.11        1.95      0.22 o 
   4   2   5      314.87      294.64      4.72 o 
   5   2   5        2.36        1.51      0.32 o 
   6   2   5        9.62        8.81      0.63 o 
   7   2   5        0.30        0.25      0.35 o 
  -8   3   5        8.49       11.02      1.02 o 
  -7   3   5       11.41       11.51      0.97 o 
  -6   3   5       26.91       29.94      0.92 o 
  -5   3   5       46.25       47.23      1.21 o 
  -4   3   5      382.94      365.85      4.23 o 
  -3   3   5       62.30       61.79      1.47 o 
  -2   3   5       98.74      104.72      1.52 o 
  -1   3   5        7.95        7.72      0.50 o 
   0   3   5       52.91       51.02      0.66 o 
   1   3   5       12.82       16.05      0.32 o 
   2   3   5      431.73      454.25      3.46 o 
   3   3   5        0.89        0.41      0.20 o 
   4   3   5      119.33      115.06      1.68 o 
   5   3   5        1.85        2.45      0.38 o 
   6   3   5       33.93       34.29      1.06 o 
   7   3   5        0.01        0.04      0.40 o 
  -8   4   5        0.00        0.13      0.58 o 
  -7   4   5       19.59       21.38      1.14 o 
  -6   4   5       12.66       11.98      0.67 o 
  -5   4   5       13.43       12.34      0.77 o 
  -4   4   5        3.22        4.06      0.55 o 
  -3   4   5        4.15        9.04      0.53 o 
  -2   4   5      143.81      147.14      2.07 o 
  -1   4   5      399.72      409.25      4.06 o 
   0   4   5      252.88      299.86      2.53 o 
   1   4   5       26.04       36.93      0.53 o 
   2   4   5       27.16       25.30      0.43 o 
   3   4   5       67.64       73.10      1.19 o 
   4   4   5       10.25       10.16      0.60 o 
   5   4   5       15.25       14.11      1.03 o 
   6   4   5        7.25        6.53      0.57 o 
   7   4   5        5.12        4.98      0.58 o 
  -7   5   5        6.48        5.33      1.37 o 
  -6   5   5       19.11       19.66      0.86 o 
  -5   5   5       24.20       24.17      0.85 o 
  -4   5   5       25.46       25.75      0.83 o 
  -3   5   5       77.61       68.95      1.52 o 
  -2   5   5       44.24       38.52      0.76 o 
  -1   5   5      237.82      282.13      2.76 o 
   0   5   5        0.14       -0.04      0.10 o 
   1   5   5       47.91       39.63      0.53 o 
   2   5   5      127.39      136.41      1.57 o 
   3   5   5      503.07      463.51      4.27 o 
   4   5   5        1.63        1.13      0.35 o 
   5   5   5        5.82        4.30      0.45 o 
   6   5   5        0.30        0.15      0.35 o 
   7   5   5        4.20        4.40      0.56 o 
  -7   6   5       14.94       14.70      1.17 o 
  -6   6   5        7.72        6.83      0.67 o 
  -5   6   5        7.06        6.22      0.51 o 
  -4   6   5       44.46       45.21      1.33 o 
  -3   6   5      229.75      227.26      2.73 o 
  -2   6   5        0.48        0.07      0.13 o 
  -1   6   5      196.50      208.41      1.85 o 
   0   6   5      127.44      118.61      1.16 o 
   1   6   5        1.05        1.15      0.16 o 
   2   6   5        5.45        5.55      0.49 o 
   3   6   5      294.89      254.69      3.06 o 
   4   6   5       24.67       23.99      0.77 o 
   5   6   5        3.74        3.81      0.45 o 
   6   6   5        9.53       10.19      0.68 o 
   7   6   5        3.24        2.91      0.52 o 
  -8   7   5       23.02       20.13      2.71 o 
  -7   7   5        0.01        0.32      0.49 o 
  -6   7   5       55.53       58.39      1.23 o 
  -5   7   5       10.75       11.66      0.70 o 
  -4   7   5       36.95       40.81      0.88 o 
  -3   7   5      430.99      443.23      4.85 o 
  -2   7   5        0.88        0.76      0.25 o 
  -1   7   5        0.65        0.14      0.11 o 
   0   7   5       68.75       67.98      0.84 o 
   1   7   5       44.60       58.00      0.70 o 
   2   7   5       33.20       32.52      0.57 o 
   3   7   5       35.71       33.63      1.10 o 
   4   7   5        3.49        4.66      0.44 o 
   5   7   5        1.10        1.37      0.35 o 
   6   7   5       64.58       61.86      1.50 o 
   7   7   5        0.23        0.05      0.40 o 
  -8   8   5        4.75        3.80      1.75 o 
  -7   8   5        1.63        1.60      0.40 o 
  -6   8   5        2.81        3.06      0.41 o 
  -5   8   5        5.27        6.46      0.58 o 
  -4   8   5        8.60        8.49      0.59 o 
  -3   8   5       79.03       62.19      1.17 o 
  -2   8   5      389.53      355.22      3.63 o 
  -1   8   5       80.76       86.97      0.98 o 
   0   8   5      128.14      131.86      2.41 o 
   1   8   5      229.47      251.49      1.93 o 
   2   8   5      921.38      886.79      6.96 o 
   3   8   5        4.28        3.55      0.37 o 
   4   8   5       70.06       66.26      1.49 o 
   5   8   5        2.10        2.39      0.43 o 
   6   8   5        3.32        2.79      0.74 o 
   7   8   5        6.72        6.55      0.71 o 
  -7   9   5        6.15        4.06      0.61 o 
  -6   9   5        0.42        0.80      0.33 o 
  -5   9   5       51.94       56.93      1.93 o 
  -4   9   5        5.52        5.60      0.44 o 
  -3   9   5      158.50      147.33      2.70 o 
  -2   9   5      534.45      503.13      4.95 o 
  -1   9   5       33.68       31.77      0.61 o 
   0   9   5        6.14        5.17      0.25 o 
   1   9   5        4.77        5.45      0.27 o 
   2   9   5      475.57      455.90      3.86 o 
   3   9   5       12.59       11.76      0.56 o 
   4   9   5        7.60        7.64      0.58 o 
   5   9   5       31.95       31.03      1.52 o 
   6   9   5        1.29        1.70      0.47 o 
   7   9   5       14.58       15.73      0.97 o 
  -7  10   5        0.91        1.70      0.58 o 
  -6  10   5       24.99       24.86      1.21 o 
  -5  10   5       54.52       55.53      1.63 o 
  -4  10   5       47.04       46.77      1.20 o 
  -3  10   5        0.22        0.49      0.24 o 
  -2  10   5        5.95        5.24      0.62 o 
  -1  10   5        2.09        0.53      0.18 o 
   0  10   5       89.68       92.71      1.21 o 
   1  10   5       35.64       35.35      0.61 o 
   2  10   5       29.46       23.13      0.57 o 
   3  10   5       17.17       18.71      0.70 o 
   4  10   5        1.96        2.36      0.41 o 
   5  10   5       42.41       40.27      1.29 o 
   6  10   5        0.07        0.48      0.41 o 
   7  10   5        1.73        2.34      0.54 o 
  -7  11   5       35.62       35.35      2.29 o 
  -6  11   5        0.65        0.43      0.36 o 
  -5  11   5        2.42        2.75      0.46 o 
  -4  11   5        7.09        5.78      0.57 o 
  -3  11   5        0.25        0.25      0.23 o 
  -2  11   5      229.43      233.90      2.96 o 
  -1  11   5      159.73      159.66      1.92 o 
   0  11   5        2.99        2.59      0.24 o 
   1  11   5      721.83      697.05      5.89 o 
   2  11   5       23.53       25.79      0.79 o 
   3  11   5      122.16      114.23      1.86 o 
   4  11   5       14.79       15.04      0.72 o 
   5  11   5       27.04       26.66      1.10 o 
   6  11   5        0.55        1.03      0.65 o 
   7  11   5        8.31        7.66      0.80 o 
  -7  12   5        4.81        8.05      1.35 o 
  -6  12   5        0.79        0.70      0.51 o 
  -5  12   5        0.89        1.55      0.44 o 
  -4  12   5      151.71      173.29      3.18 o 
  -3  12   5       32.68       33.22      0.99 o 
  -2  12   5       30.86       30.30      1.28 o 
  -1  12   5      210.50      214.63      2.27 o 
   0  12   5        1.61        2.62      0.28 o 
   1  12   5      286.31      274.82      2.95 o 
   2  12   5       29.32       28.86      0.77 o 
   3  12   5       16.71       14.62      0.69 o 
   4  12   5      299.34      306.13      3.90 o 
   5  12   5        2.61        2.29      0.63 o 
   6  12   5        2.99        2.65      0.57 o 
  -7  13   5        3.26        3.12      0.97 o 
  -6  13   5        0.05       -0.53      0.47 o 
  -5  13   5      134.18      134.15      2.81 o 
  -4  13   5        7.41        7.31      0.70 o 
  -3  13   5        1.66        1.80      0.37 o 
  -2  13   5        0.01        0.29      0.24 o 
  -1  13   5      110.95       96.73      1.50 o 
   0  13   5       28.30       30.45      0.72 o 
   1  13   5        5.63        5.92      0.38 o 
   2  13   5        9.17        8.68      0.93 o 
   3  13   5        0.72        0.63      0.28 o 
   4  13   5        2.09        1.71      0.43 o 
   5  13   5      131.43      133.44      2.67 o 
   6  13   5        3.98        3.81      0.64 o 
  -7  14   5        0.54        1.09      0.64 o 
  -6  14   5        0.11        0.47      0.55 o 
  -5  14   5       13.17       13.80      1.18 o 
  -4  14   5        0.35        0.26      0.38 o 
  -3  14   5        3.55        3.90      0.49 o 
  -2  14   5       12.68       11.28      0.58 o 
  -1  14   5       85.29       78.47      1.36 o 
   0  14   5      640.27      622.32      6.38 o 
   1  14   5        2.31        2.20      0.32 o 
   2  14   5        0.08        0.19      0.30 o 
   3  14   5        0.00        0.50      0.31 o 
   4  14   5        4.79        4.32      0.64 o 
   5  14   5        1.47        0.15      0.41 o 
   6  14   5        2.82        2.23      0.59 o 
  -6  15   5        2.42        2.91      0.93 o 
  -5  15   5       65.99       66.74      2.48 o 
  -4  15   5        3.40        3.68      1.12 o 
  -3  15   5        3.27        4.97      0.65 o 
  -2  15   5       13.45       13.85      0.72 o 
  -1  15   5        1.06        1.22      0.29 o 
   0  15   5        1.24        2.82      0.44 o 
   1  15   5       40.10       38.27      1.09 o 
   2  15   5       15.21       15.37      0.73 o 
   3  15   5       68.24       69.81      1.52 o 
   4  15   5        1.06        0.41      0.40 o 
   5  15   5       17.17       16.20      0.92 o 
   6  15   5       27.58       30.94      1.63 o 
  -6  16   5      172.03      172.63      3.70 o 
  -5  16   5        2.12        0.89      0.70 o 
  -4  16   5        5.37        6.05      1.06 o 
  -3  16   5       30.12       30.84      1.33 o 
  -2  16   5       24.50       24.21      0.96 o 
  -1  16   5       27.29       28.01      0.91 o 
   0  16   5      214.62      215.07      3.54 o 
   1  16   5        6.25        5.69      0.57 o 
   2  16   5        0.04        0.24      0.34 o 
   3  16   5        2.73        3.41      0.52 o 
   4  16   5       13.83       14.07      1.02 o 
   5  16   5       31.06       33.36      1.61 o 
  -6  17   5        0.01        0.99      0.59 o 
  -5  17   5       11.45       11.53      1.03 o 
  -4  17   5        5.54        4.91      1.10 o 
  -3  17   5       88.33       89.41      2.34 o 
  -2  17   5        0.25        0.05      0.36 o 
  -1  17   5      123.74      117.92      1.88 o 
   0  17   5       10.63        8.78      0.62 o 
   1  17   5      114.72      118.32      2.14 o 
   2  17   5        4.17        3.53      0.57 o 
   3  17   5       33.87       34.56      1.17 o 
   4  17   5        0.43        1.10      0.52 o 
   5  17   5        0.09       -0.01      0.51 o 
  -5  18   5        0.00        0.67      0.55 o 
  -4  18   5        4.03        3.04      0.57 o 
  -3  18   5        1.45        1.26      0.58 o 
  -2  18   5       91.04       92.52      2.01 o 
  -1  18   5       52.62       54.63      1.36 o 
   0  18   5        2.99        2.57      0.47 o 
   1  18   5        8.82        7.22      1.00 o 
   2  18   5       65.62       66.32      1.97 o 
   3  18   5       11.37       12.27      0.92 o 
   4  18   5        4.90        4.68      0.73 o 
   5  18   5        4.76        6.47      0.86 o 
  -5  19   5       26.32       29.66      1.36 o 
  -4  19   5        3.11        1.75      0.66 o 
  -3  19   5        0.60        1.50      0.78 o 
  -2  19   5       16.31       16.09      0.96 o 
  -1  19   5       14.41       15.79      1.02 o 
   0  19   5        3.06        1.51      0.54 o 
   1  19   5        9.63       10.21      0.73 o 
   2  19   5       43.32       46.17      1.67 o 
   3  19   5        0.88        1.32      0.55 o 
   4  19   5        0.00        0.30      0.47 o 
  -5  20   5        1.61        0.84      0.96 o 
  -4  20   5        0.64        0.90      0.64 o 
  -3  20   5        3.20        2.21      1.32 o 
  -2  20   5        2.97        3.05      0.61 o 
  -1  20   5       32.27       31.82      1.41 o 
   0  20   5        0.04        0.45      0.94 o 
   1  20   5        4.35        4.39      0.67 o 
   2  20   5       10.57       10.90      1.00 o 
   3  20   5       36.60       37.07      1.63 o 
   4  20   5        2.42        2.82      0.69 o 
  -4  21   5       24.66       24.64      1.51 o 
  -3  21   5        5.42        5.58      1.24 o 
  -2  21   5        2.44        1.91      0.70 o 
  -1  21   5       43.01       41.18      2.69 o 
   0  21   5        2.45        3.20      0.67 o 
   1  21   5       60.51       61.21      2.79 o 
   2  21   5        0.07        0.41      0.63 o 
   3  21   5        8.03        6.15      0.93 o 
  -3  22   5        0.28        0.71      0.56 o 
  -2  22   5       11.09       11.54      1.06 o 
  -1  22   5        0.40        0.05      0.54 o 
   0  22   5        1.10        0.56      0.54 o 
   1  22   5        5.18        5.95      1.06 o 
   2  22   5       25.19       27.24      2.16 o 
   3  22   5        0.67        0.94      0.76 o 
  -3  23   5       10.54       11.58      1.15 o 
  -2  23   5       13.57       15.26      1.19 o 
  -1  23   5       10.99        9.06      1.80 o 
   0  23   5        0.17        0.20      0.52 o 
   1  23   5       25.01       29.82      3.48 o 
   2  23   5        4.17        3.09      1.64 o 
  -2  24   5        1.08        1.38      0.70 o 
  -1  24   5        0.74        0.74      0.79 o 
   0  24   5       49.23       45.38      2.19 o 
   1  24   5        5.61        6.39      2.91 o 
  -6   0   6      128.17      141.84      6.05 o 
  -4   0   6       16.57       16.15      1.01 o 
  -2   0   6        7.92       17.10      0.70 o 
   0   0   6      783.54      824.57      8.36 o 
   2   0   6       60.54       54.25      0.92 o 
   4   0   6      211.96      198.45      3.49 o 
   6   0   6       23.85       22.33      1.22 o 
  -6   1   6       11.17       11.50      1.60 o 
  -5   1   6        2.02        3.58      0.78 o 
  -4   1   6        8.25        9.79      0.62 o 
  -3   1   6       10.43        9.78      0.50 o 
  -2   1   6      569.34      659.63      6.70 o 
  -1   1   6      731.01      815.57     10.08 o 
   0   1   6      101.49      109.98      1.14 o 
   1   1   6      195.75      229.47      1.56 o 
   2   1   6       67.97       68.98      0.79 o 
   3   1   6       64.76       56.30      1.17 o 
   4   1   6       71.76       67.09      1.32 o 
   5   1   6        0.77        0.91      0.38 o 
   6   1   6        9.71        9.06      0.62 o 
   7   1   6       20.25       19.63      0.90 o 
  -7   2   6        0.00        0.19      0.38 o 
  -6   2   6      102.19      105.76      2.15 o 
  -5   2   6       48.66       50.00      2.44 o 
  -4   2   6       80.76       82.31      1.48 o 
  -3   2   6       52.29       59.60      0.89 o 
  -2   2   6      534.88      588.41      9.48 o 
  -1   2   6      197.22      234.75      2.74 o 
   0   2   6      791.87      936.16      7.39 o 
   1   2   6      512.93      555.47      3.55 o 
   2   2   6        6.87       10.72      0.32 o 
   3   2   6       22.28       18.68      0.58 o 
   4   2   6        0.04        0.40      0.25 o 
   5   2   6       34.37       32.46      0.98 o 
   6   2   6        5.94        7.02      0.57 o 
   7   2   6       22.00       20.58      1.10 o 
  -8   3   6        2.24        0.65      0.58 o 
  -7   3   6        0.37        0.47      0.46 o 
  -6   3   6        7.04        7.07      0.54 o 
  -5   3   6        6.85        7.58      0.49 o 
  -4   3   6        0.01       -0.11      0.18 o 
  -3   3   6        0.33        0.43      0.16 o 
  -2   3   6       19.06       22.17      0.85 o 
  -1   3   6       89.93      105.69      1.35 o 
   0   3   6      199.14      220.97      1.90 o 
   1   3   6      146.11      117.24      1.04 o 
   2   3   6      121.68      141.43      1.29 o 
   3   3   6        2.24        4.31      0.32 o 
   4   3   6      147.85      133.29      2.03 o 
   5   3   6      143.37      137.80      2.22 o 
   6   3   6        9.45        8.75      0.77 o 
   7   3   6       21.59       21.31      0.94 o 
  -8   4   6        2.39        1.28      0.66 o 
  -7   4   6        0.18        0.71      0.49 o 
  -6   4   6       18.99       18.26      0.83 o 
  -5   4   6       23.95       25.55      0.87 o 
  -4   4   6      575.83      560.11      6.88 o 
  -3   4   6      128.53      145.06      1.96 o 
  -2   4   6       69.02       83.12      1.40 o 
  -1   4   6      499.56      547.51      5.27 o 
   0   4   6      799.58      933.95      6.56 o 
   1   4   6       15.80       18.51      0.39 o 
   2   4   6       28.30       27.46      0.63 o 
   3   4   6      161.13      156.93      1.97 o 
   4   4   6       10.22       10.05      0.55 o 
   5   4   6       15.50       15.97      0.74 o 
   6   4   6        2.05        2.23      0.46 o 
   7   4   6        0.12        0.33      0.36 o 
  -8   5   6        4.22        3.51      0.86 o 
  -7   5   6       83.13       84.66      2.98 o 
  -6   5   6       18.47       19.25      0.97 o 
  -5   5   6        7.36        8.22      0.57 o 
  -4   5   6      155.19      143.66      1.93 o 
  -3   5   6      958.57      965.29      9.66 o 
  -2   5   6        3.86        5.19      0.32 o 
  -1   5   6        2.18        5.70      0.24 o 
   0   5   6      815.18      897.00      6.54 o 
   1   5   6      108.81      123.09      1.14 o 
   2   5   6      211.70      210.20      1.97 o 
   3   5   6        6.44        7.31      0.43 o 
   4   5   6        4.80        4.35      0.42 o 
   5   5   6        3.26        2.84      0.43 o 
   6   5   6        2.64        2.47      0.63 o 
   7   5   6        7.87        7.29      0.69 o 
  -8   6   6        0.05       -0.70      0.63 o 
  -7   6   6       23.00       23.95      1.38 o 
  -6   6   6        9.37       10.16      1.04 o 
  -5   6   6        4.24        3.87      0.45 o 
  -4   6   6      104.05      101.69      1.56 o 
  -3   6   6        3.82        4.29      0.42 o 
  -2   6   6       21.33       26.64      0.85 o 
  -1   6   6      217.31      241.54      3.23 o 
   0   6   6        9.39       17.81      0.39 o 
   1   6   6        0.21        0.13      0.16 o 
   2   6   6      114.61      116.45      1.28 o 
   3   6   6      538.81      500.91      5.35 o 
   4   6   6       21.26       19.79      0.95 o 
   5   6   6       24.26       22.42      1.10 o 
   6   6   6       16.92       16.01      0.83 o 
   7   6   6        0.88        0.51      0.43 o 
  -7   7   6        1.05        0.83      0.57 o 
  -6   7   6        4.88        5.85      0.59 o 
  -5   7   6        0.16        0.18      0.22 o 
  -4   7   6      162.81      169.56      2.84 o 
  -3   7   6      345.30      324.69      3.79 o 
  -2   7   6      296.31      303.67      3.19 o 
  -1   7   6        0.28        0.10      0.12 o 
   0   7   6        0.79        1.24      0.23 o 
   1   7   6       42.74       53.97      0.64 o 
   2   7   6        3.24        0.71      0.19 o 
   3   7   6       66.85       67.46      1.27 o 
   4   7   6       16.20       17.48      0.74 o 
   5   7   6        0.08        0.08      0.32 o 
   6   7   6        0.25       -0.01      0.37 o 
   7   7   6       23.57       23.58      1.07 o 
  -7   8   6        9.29       11.00      0.70 o 
  -6   8   6       58.02       61.88      1.51 o 
  -5   8   6        2.53        1.97      0.32 o 
  -4   8   6       59.01       58.60      2.19 o 
  -3   8   6       81.47       74.33      1.35 o 
  -2   8   6      454.86      470.12      4.66 o 
  -1   8   6      173.57      189.93      1.85 o 
   0   8   6        2.61        3.38      0.28 o 
   1   8   6        0.50        0.21      0.18 o 
   2   8   6       41.06       35.83      0.80 o 
   3   8   6      179.49      178.14      2.41 o 
   4   8   6        4.16        4.34      0.60 o 
   5   8   6        0.10        0.34      0.36 o 
   6   8   6       51.69       51.37      2.03 o 
   7   8   6       11.13       11.97      1.27 o 
  -7   9   6        6.15        6.79      0.91 o 
  -6   9   6        0.69        0.72      0.37 o 
  -5   9   6       23.28       25.13      0.91 o 
  -4   9   6        1.19        1.02      0.29 o 
  -3   9   6       15.88       15.65      0.66 o 
  -2   9   6      273.41      272.40      3.03 o 
  -1   9   6       10.16       12.53      0.42 o 
   0   9   6       81.34       73.06      1.03 o 
   1   9   6        1.22        1.21      0.21 o 
   2   9   6      576.90      529.37      5.07 o 
   3   9   6      152.67      158.57      2.27 o 
   4   9   6        4.54        6.16      0.56 o 
   5   9   6        0.87        0.54      0.37 o 
   6   9   6        8.41        5.96      0.67 o 
   7   9   6       18.02       16.39      1.01 o 
  -7  10   6       33.20       30.75      1.21 o 
  -6  10   6        6.92        8.32      0.68 o 
  -5  10   6       71.11       73.54      1.64 o 
  -4  10   6        3.35        3.83      0.45 o 
  -3  10   6       18.96       19.05      0.96 o 
  -2  10   6      387.91      355.02      3.81 o 
  -1  10   6       31.34       32.15      0.70 o 
   0  10   6        3.86        1.65      0.29 o 
   1  10   6      328.24      303.09      3.09 o 
   2  10   6       37.95       33.06      0.88 o 
   3  10   6       35.83       40.77      1.22 o 
   4  10   6       21.59       21.47      0.83 o 
   5  10   6       19.82       16.99      0.93 o 
   6  10   6        4.36        5.29      0.75 o 
   7  10   6       28.89       30.09      1.71 o 
  -7  11   6        2.11        2.11      0.65 o 
  -6  11   6       29.81       31.63      1.23 o 
  -5  11   6       17.26       20.04      0.96 o 
  -4  11   6       49.85       52.14      1.36 o 
  -3  11   6       13.85       15.16      0.68 o 
  -2  11   6        8.76        4.65      0.42 o 
  -1  11   6       40.37       37.42      0.83 o 
   0  11   6       12.82       13.87      0.49 o 
   1  11   6      147.37      132.65      2.18 o 
   2  11   6       76.21       73.09      1.24 o 
   3  11   6        0.91        0.71      0.29 o 
   4  11   6        0.64        0.62      0.35 o 
   5  11   6        4.08        5.07      0.64 o 
   6  11   6        0.92        0.94      0.55 o 
  -7  12   6       16.52       15.51      1.22 o 
  -6  12   6        6.17        7.22      0.73 o 
  -5  12   6        0.24       -0.02      0.35 o 
  -4  12   6       34.98       38.13      1.31 o 
  -3  12   6        3.65        3.32      0.42 o 
  -2  12   6       14.33       13.49      0.67 o 
  -1  12   6        1.24        1.79      0.27 o 
   0  12   6        9.94       11.71      0.46 o 
   1  12   6      515.43      487.00      5.26 o 
   2  12   6        0.01       -0.21      0.20 o 
   3  12   6        9.51       10.55      0.56 o 
   4  12   6       56.31       56.39      1.45 o 
   5  12   6       13.33       12.19      0.87 o 
   6  12   6        0.14        0.12      0.43 o 
  -7  13   6        1.40        0.13      0.54 o 
  -6  13   6        0.26       -0.47      0.38 o 
  -5  13   6        8.01        7.09      0.74 o 
  -4  13   6       69.23       70.66      1.91 o 
  -3  13   6        2.78        2.56      0.42 o 
  -2  13   6       54.66       55.85      1.18 o 
  -1  13   6      193.48      188.55      2.42 o 
   0  13   6      140.85      128.61      1.81 o 
   1  13   6       10.17       10.89      0.56 o 
   2  13   6        0.01       -0.21      0.27 o 
   3  13   6        0.05       -0.24      0.28 o 
   4  13   6       40.63       40.11      1.20 o 
   5  13   6        5.95        6.80      0.67 o 
   6  13   6       40.26       40.97      1.52 o 
  -6  14   6        4.36        5.36      1.11 o 
  -5  14   6        6.92        5.30      0.71 o 
  -4  14   6       41.86       40.95      1.48 o 
  -3  14   6       59.18       60.19      1.94 o 
  -2  14   6        3.00        4.17      0.47 o 
  -1  14   6       19.32       19.67      0.68 o 
   0  14   6       64.35       59.62      1.14 o 
   1  14   6        0.02       -0.40      0.32 o 
   2  14   6        1.60        1.68      0.39 o 
   3  14   6        0.41       -0.02      0.36 o 
   4  14   6        0.26        0.56      0.40 o 
   5  14   6       52.24       52.56      2.01 o 
   6  14   6        0.68        0.91      0.53 o 
  -6  15   6        1.31        1.41      0.69 o 
  -5  15   6        4.78        3.24      0.84 o 
  -4  15   6       13.35       11.32      0.78 o 
  -3  15   6       17.15       18.91      0.91 o 
  -2  15   6        7.54        8.15      0.80 o 
  -1  15   6       10.97        9.61      0.53 o 
   0  15   6      402.93      399.04      5.03 o 
   1  15   6        2.91        3.38      0.48 o 
   2  15   6       35.28       33.89      1.14 o 
   3  15   6       34.24       36.36      1.13 o 
   4  15   6       31.93       33.57      1.32 o 
   5  15   6       62.01       59.27      2.02 o 
   6  15   6        1.10        1.65      0.62 o 
  -6  16   6       16.36       14.15      1.38 o 
  -5  16   6        1.59        0.89      0.62 o 
  -4  16   6        0.36        0.52      0.49 o 
  -3  16   6        0.94        1.44      0.50 o 
  -2  16   6        2.71        1.89      0.45 o 
  -1  16   6      116.52      117.84      1.86 o 
   0  16   6      134.95      131.31      2.23 o 
   1  16   6      137.42      138.49      2.34 o 
   2  16   6       36.70       38.45      1.23 o 
   3  16   6       39.13       41.21      1.23 o 
   4  16   6        4.36        4.23      0.79 o 
   5  16   6        0.41        1.27      0.59 o 
  -6  17   6        0.40        1.83      0.66 o 
  -5  17   6        3.78        1.78      0.93 o 
  -4  17   6        7.65        8.25      1.30 o 
  -3  17   6       26.92       23.03      1.24 o 
  -2  17   6        8.95       10.17      0.73 o 
  -1  17   6       68.09       71.49      1.41 o 
   0  17   6        8.60        9.45      0.66 o 
   1  17   6        0.27        0.44      0.48 o 
   2  17   6        0.57        0.16      0.66 o 
   3  17   6        2.85        2.91      0.60 o 
   4  17   6        2.77        2.57      0.84 o 
   5  17   6        6.92        5.90      0.88 o 
  -5  18   6        7.68        7.25      0.93 o 
  -4  18   6       17.94       18.63      2.16 o 
  -3  18   6        5.47        5.39      0.78 o 
  -2  18   6        6.07        5.99      0.92 o 
  -1  18   6      175.45      177.81      3.46 o 
   0  18   6        7.79        7.67      0.64 o 
   1  18   6        1.70        3.31      0.59 o 
   2  18   6       25.76       26.17      1.32 o 
   3  18   6        4.07        4.10      0.66 o 
   4  18   6        0.01        0.07      0.79 o 
   5  18   6        2.53        2.38      0.72 o 
  -5  19   6        3.48        3.09      0.68 o 
  -4  19   6        0.80        0.22      0.57 o 
  -3  19   6        1.54        1.92      0.63 o 
  -2  19   6       47.72       48.23      1.49 o 
  -1  19   6       11.41       10.75      1.19 o 
   0  19   6       50.07       51.40      1.63 o 
   1  19   6        8.94        8.93      0.68 o 
   2  19   6        2.44        3.31      0.77 o 
   3  19   6       12.38       13.62      1.14 o 
   4  19   6        2.34        2.71      0.66 o 
  -4  20   6       24.62       26.14      1.49 o 
  -3  20   6        0.25        1.00      0.51 o 
  -2  20   6      118.22      115.83      2.82 o 
  -1  20   6        0.19        0.16      0.54 o 
   0  20   6       26.51       27.38      1.38 o 
   1  20   6        0.05       -0.42      0.49 o 
   2  20   6       18.24       19.18      1.21 o 
   3  20   6        3.29        3.54      0.82 o 
   4  20   6        3.36        1.21      0.61 o 
  -4  21   6        4.04        2.67      0.81 o 
  -3  21   6        0.00       -0.03      0.48 o 
  -2  21   6       88.62       93.08      3.61 o 
  -1  21   6       13.34       10.85      2.15 o 
   0  21   6        1.40       -0.10      0.63 o 
   1  21   6       33.14       35.73      1.44 o 
   2  21   6        0.45       -0.28      0.82 o 
   3  21   6       28.09       30.29      1.56 o 
  -3  22   6        1.25        1.19      0.63 o 
  -2  22   6        1.63        2.76      0.77 o 
  -1  22   6        9.91        8.89      0.91 o 
   0  22   6        0.08        0.50      0.53 o 
   1  22   6        0.93        0.72      0.79 o 
   2  22   6        4.43        5.53      1.10 o 
   3  22   6       12.15       11.19      1.23 o 
  -2  23   6        6.28        7.08      0.96 o 
  -1  23   6        0.24        0.47      0.76 o 
   0  23   6        0.85        1.88      0.82 o 
   1  23   6        0.03        0.66      0.99 o 
   2  23   6        0.30        0.45      0.81 o 
  -1  24   6        6.88        7.40      2.04 o 
   0  24   6        9.73        9.62      1.25 o 
  -5   0   7      471.33      486.61      8.11 o 
  -3   0   7      110.35      108.65      2.37 o 
  -1   0   7       98.68      119.23      3.25 o 
   1   0   7       10.37       25.29      0.57 o 
   3   0   7       28.04       31.64      0.93 o 
   5   0   7       25.52       23.10      1.18 o 
   7   0   7        1.04        1.02      0.61 o 
  -6   1   7        0.03       -0.19      0.26 o 
  -5   1   7      708.16      716.47     11.62 o 
  -4   1   7       73.53       74.91      1.27 o 
  -3   1   7       15.87       16.51      0.69 o 
  -2   1   7       19.11       18.85      0.52 o 
  -1   1   7        0.36        1.16      0.20 o 
   0   1   7       70.61       61.39      0.75 o 
   1   1   7      223.33      226.87      1.59 o 
   2   1   7        2.64        1.51      0.19 o 
   3   1   7      150.19      123.40      1.38 o 
   4   1   7       58.03       52.39      1.40 o 
   5   1   7       45.36       44.36      1.37 o 
   6   1   7        0.94        0.37      0.35 o 
   7   1   7       14.33       13.53      0.80 o 
  -7   2   7        0.07        0.75      0.43 o 
  -6   2   7      183.67      189.76      3.47 o 
  -5   2   7       27.15       26.88      0.98 o 
  -4   2   7       97.53       97.66      1.67 o 
  -3   2   7        0.97        0.84      0.17 o 
  -2   2   7       19.04       23.87      0.72 o 
  -1   2   7      110.92      113.96      1.46 o 
   0   2   7       98.81       99.75      1.32 o 
   1   2   7       61.55       67.48      0.63 o 
   2   2   7       82.77       74.68      0.86 o 
   3   2   7        3.66        3.67      0.31 o 
   4   2   7       71.66       67.89      1.37 o 
   5   2   7       26.88       30.05      1.42 o 
   6   2   7       60.79       62.07      1.51 o 
   7   2   7        3.85        4.93      0.57 o 
  -8   3   7        2.14        2.55      0.69 o 
  -7   3   7       14.42       14.52      1.08 o 
  -6   3   7       19.47       18.47      0.94 o 
  -5   3   7        0.93        0.98      0.34 o 
  -4   3   7       37.58       38.55      0.94 o 
  -3   3   7       58.13       72.48      1.18 o 
  -2   3   7       75.21       71.59      1.20 o 
  -1   3   7       38.06       52.85      0.80 o 
   0   3   7        0.36       -0.08      0.12 o 
   1   3   7      434.29      405.62      4.47 o 
   2   3   7        4.74        5.33      0.33 o 
   3   3   7       32.39       30.14      0.71 o 
   4   3   7        9.13        9.06      0.56 o 
   5   3   7       29.80       28.65      0.98 o 
   6   3   7       26.19       25.31      0.95 o 
   7   3   7        3.38        3.48      0.53 o 
  -8   4   7        1.39        0.96      0.67 o 
  -7   4   7       42.91       46.13      2.05 o 
  -6   4   7      130.36      129.21      3.15 o 
  -5   4   7        0.00        0.20      0.16 o 
  -4   4   7      414.16      399.08      4.89 o 
  -3   4   7        0.06       -0.07      0.18 o 
  -2   4   7       14.71       15.13      0.51 o 
  -1   4   7      230.07      236.26      3.74 o 
   0   4   7      120.52      112.66      1.25 o 
   1   4   7       20.54       13.53      0.36 o 
   2   4   7      140.61      117.60      1.23 o 
   3   4   7        7.33        8.93      0.44 o 
   4   4   7       47.26       46.89      1.15 o 
   5   4   7       17.31       16.61      0.79 o 
   6   4   7        3.29        2.48      0.49 o 
   7   4   7       12.56       11.78      1.01 o 
  -8   5   7        0.04        0.39      0.64 o 
  -7   5   7       19.21       19.22      1.41 o 
  -6   5   7        0.45        0.97      0.53 o 
  -5   5   7        5.85        4.92      0.45 o 
  -4   5   7        5.24        5.00      0.42 o 
  -3   5   7       32.49       37.95      0.85 o 
  -2   5   7        0.01        0.20      0.17 o 
  -1   5   7       94.56       86.36      0.99 o 
   0   5   7       54.95       58.11      0.82 o 
   1   5   7       25.52       25.67      0.58 o 
   2   5   7      442.33      428.07      3.95 o 
   3   5   7        5.68        4.76      0.40 o 
   4   5   7       12.74       12.03      0.63 o 
   5   5   7       80.40       75.03      1.87 o 
   6   5   7        0.01        0.49      0.37 o 
   7   5   7        0.41        0.25      0.39 o 
  -8   6   7        1.59        3.06      0.91 o 
  -7   6   7        1.29       -0.27      0.55 o 
  -6   6   7        0.53        0.39      0.29 o 
  -5   6   7        6.45        6.76      0.42 o 
  -4   6   7       79.60       79.73      1.48 o 
  -3   6   7       77.84       65.68      1.22 o 
  -2   6   7       32.69       40.91      0.81 o 
  -1   6   7      447.20      444.70      3.82 o 
   0   6   7        4.80        4.38      0.31 o 
   1   6   7       94.08       91.37      1.02 o 
   2   6   7      282.92      266.10      2.45 o 
   3   6   7       89.62       85.77      1.34 o 
   4   6   7       11.34       10.12      0.71 o 
   5   6   7        0.01       -0.05      0.32 o 
   6   6   7        4.82        4.29      0.56 o 
   7   6   7        3.48        4.72      0.59 o 
  -7   7   7       12.14       10.84      0.73 o 
  -6   7   7       15.27       16.61      0.76 o 
  -5   7   7        8.73        9.50      0.54 o 
  -4   7   7        3.54        3.58      0.38 o 
  -3   7   7      755.81      727.44      7.65 o 
  -2   7   7        8.11        9.65      0.43 o 
  -1   7   7       91.31      111.78      1.25 o 
   0   7   7       11.25        9.59      0.34 o 
   1   7   7        6.52       12.87      0.44 o 
   2   7   7      124.55      117.72      1.51 o 
   3   7   7       36.89       39.43      0.90 o 
   4   7   7        6.94        7.13      0.60 o 
   5   7   7       49.20       47.28      1.30 o 
   6   7   7        9.29        8.34      0.71 o 
   7   7   7        0.34        1.16      0.51 o 
  -7   8   7        3.36        3.88      0.52 o 
  -6   8   7       61.56       65.43      3.61 o 
  -5   8   7       27.68       25.40      1.16 o 
  -4   8   7       28.04       30.83      0.93 o 
  -3   8   7        0.88        1.41      0.58 o 
  -2   8   7       92.10       83.00      1.31 o 
  -1   8   7       13.55       10.49      0.37 o 
   0   8   7        6.61        5.62      0.28 o 
   1   8   7        7.67        6.25      0.34 o 
   2   8   7      230.59      227.72      2.57 o 
   3   8   7      195.12      201.28      2.53 o 
   4   8   7       57.80       57.74      1.32 o 
   5   8   7        6.43        7.41      0.68 o 
   6   8   7        0.63        0.64      0.43 o 
   7   8   7       14.34       14.12      1.55 o 
  -7   9   7       18.98       20.58      1.02 o 
  -6   9   7       11.66       12.04      1.30 o 
  -5   9   7       34.66       36.51      1.10 o 
  -4   9   7        0.55        0.24      0.26 o 
  -3   9   7        5.67        5.34      0.46 o 
  -2   9   7        3.00        1.71      0.35 o 
  -1   9   7       11.09       15.30      0.52 o 
   0   9   7        5.21        2.79      0.29 o 
   1   9   7       80.97       74.25      1.22 o 
   2   9   7      184.73      178.58      2.39 o 
   3   9   7       98.16       96.34      1.52 o 
   4   9   7        0.86        0.57      0.31 o 
   5   9   7       13.45       12.56      0.83 o 
   6   9   7        0.01       -0.03      0.41 o 
  -7  10   7        0.36        0.52      0.43 o 
  -6  10   7        4.84        3.46      0.54 o 
  -5  10   7       55.45       57.31      1.59 o 
  -4  10   7        7.75        6.26      0.53 o 
  -3  10   7        3.39        3.96      0.61 o 
  -2  10   7      366.48      369.34      4.22 o 
  -1  10   7       44.10       35.18      1.20 o 
   0  10   7        5.78        6.48      0.35 o 
   1  10   7      280.50      276.10      2.89 o 
   2  10   7        0.09        0.16      0.22 o 
   3  10   7       14.61       16.33      0.74 o 
   4  10   7        0.01        0.28      0.33 o 
   5  10   7        2.35        1.92      0.51 o 
   6  10   7        1.62        1.45      0.98 o 
  -7  11   7        6.17        5.91      1.19 o 
  -6  11   7        1.39        1.91      0.48 o 
  -5  11   7      110.18      114.32      2.58 o 
  -4  11   7        4.33        3.42      0.47 o 
  -3  11   7       27.36       27.59      1.32 o 
  -2  11   7       16.07       18.64      0.99 o 
  -1  11   7       41.61       45.69      1.17 o 
   0  11   7        3.00        2.29      0.26 o 
   1  11   7        7.85        7.96      0.42 o 
   2  11   7        2.29        2.13      0.30 o 
   3  11   7       41.50       44.18      1.03 o 
   4  11   7      249.66      238.44      3.31 o 
   5  11   7       17.21       17.06      0.98 o 
   6  11   7       35.68       39.50      1.46 o 
  -7  12   7        0.63        1.36      0.63 o 
  -6  12   7        5.54        5.90      0.71 o 
  -5  12   7        4.95        4.88      0.80 o 
  -4  12   7       25.12       24.88      1.10 o 
  -3  12   7       40.53       42.30      1.35 o 
  -2  12   7        6.76        6.06      0.55 o 
  -1  12   7       49.70       46.39      1.17 o 
   0  12   7       78.96       78.89      1.09 o 
   1  12   7       25.64       25.83      0.75 o 
   2  12   7        0.17        0.33      0.24 o 
   3  12   7       11.59       11.81      0.78 o 
   4  12   7       53.30       51.31      1.36 o 
   5  12   7        0.01        0.32      0.40 o 
   6  12   7       53.49       55.14      1.93 o 
  -7  13   7       19.53       24.18      1.53 o 
  -6  13   7        0.00        0.07      0.42 o 
  -5  13   7        2.27        3.07      0.57 o 
  -4  13   7       38.55       38.72      2.07 o 
  -3  13   7      119.31      115.90      2.97 o 
  -2  13   7       47.12       45.74      1.09 o 
  -1  13   7       37.97       32.48      0.84 o 
   0  13   7      101.66      100.75      1.37 o 
   1  13   7       84.35       79.75      1.85 o 
   2  13   7        7.85        6.41      0.59 o 
   3  13   7        6.61        8.07      0.68 o 
   4  13   7       29.93       30.11      1.08 o 
   5  13   7        3.28        2.68      0.54 o 
   6  13   7        4.45        4.86      0.74 o 
  -6  14   7        9.72        7.88      1.06 o 
  -5  14   7       10.01       10.93      0.92 o 
  -4  14   7        7.03        6.65      0.74 o 
  -3  14   7       37.28       39.04      1.23 o 
  -2  14   7        4.95        4.76      0.46 o 
  -1  14   7        1.83        2.10      0.35 o 
   0  14   7       43.55       46.09      1.19 o 
   1  14   7       19.24       16.35      1.28 o 
   2  14   7        3.07        1.67      0.46 o 
   3  14   7       71.53       71.69      1.56 o 
   4  14   7       14.49       15.29      0.98 o 
   5  14   7        2.93        2.01      0.64 o 
   6  14   7        1.29        1.55      0.59 o 
  -6  15   7        8.94        7.46      1.07 o 
  -5  15   7        6.57        5.19      0.73 o 
  -4  15   7       38.81       39.23      1.42 o 
  -3  15   7        0.05        0.06      0.35 o 
  -2  15   7        1.42        2.20      0.44 o 
  -1  15   7       52.71       56.00      1.70 o 
   0  15   7      146.33      149.17      2.42 o 
   1  15   7        3.94        2.46      0.80 o 
   2  15   7       16.47       17.07      0.88 o 
   3  15   7        1.72        2.33      0.53 o 
   4  15   7       10.15       11.55      0.91 o 
   5  15   7       42.58       44.82      1.62 o 
  -6  16   7        0.52        1.09      0.72 o 
  -5  16   7       15.49       16.68      1.42 o 
  -4  16   7       17.57       18.73      1.00 o 
  -3  16   7       44.18       45.01      2.33 o 
  -2  16   7        1.67        1.40      0.43 o 
  -1  16   7       13.92       14.72      0.66 o 
   0  16   7        0.17       -0.21      0.39 o 
   1  16   7        0.01       -0.04      0.39 o 
   2  16   7       11.73       11.85      0.96 o 
   3  16   7        1.65        1.44      0.53 o 
   4  16   7        8.34        8.53      0.81 o 
   5  16   7        6.46        5.15      0.79 o 
  -5  17   7        7.45        8.38      1.17 o 
  -4  17   7       30.04       29.66      1.44 o 
  -3  17   7       19.94       17.50      2.13 o 
  -2  17   7        2.91        1.99      0.50 o 
  -1  17   7       20.27       20.32      1.11 o 
   0  17   7        1.49        2.25      0.46 o 
   1  17   7       15.53       17.64      1.00 o 
   2  17   7        0.05        0.85      0.58 o 
   3  17   7        0.15        0.36      0.51 o 
   4  17   7        1.79        2.52      0.63 o 
   5  17   7       10.04        8.31      1.03 o 
  -5  18   7       13.55       13.81      1.59 o 
  -4  18   7       22.25       22.55      1.33 o 
  -3  18   7        8.39        8.70      1.38 o 
  -2  18   7        0.27       -0.13      0.42 o 
  -1  18   7      107.94      103.10      2.49 o 
   0  18   7       43.58       43.24      2.19 o 
   1  18   7        2.81        2.74      0.63 o 
   2  18   7       33.13       34.05      1.49 o 
   3  18   7       12.06       10.97      1.04 o 
   4  18   7       23.51       23.98      1.49 o 
  -5  19   7        0.01        0.35      0.51 o 
  -4  19   7        0.52        0.73      0.62 o 
  -3  19   7       34.16       32.94      1.56 o 
  -2  19   7       42.51       41.88      1.43 o 
  -1  19   7       12.95       11.16      0.95 o 
   0  19   7        1.18        1.64      0.58 o 
   1  19   7        7.14        6.67      0.76 o 
   2  19   7       81.71       76.05      2.31 o 
   3  19   7        0.04       -0.65      0.65 o 
   4  19   7        0.43        0.12      0.55 o 
  -4  20   7       12.81       14.73      1.21 o 
  -3  20   7        1.27        0.28      0.75 o 
  -2  20   7        7.58        7.59      0.91 o 
  -1  20   7       13.67       11.45      0.98 o 
   0  20   7        0.59       -0.15      0.48 o 
   1  20   7       39.40       42.43      1.55 o 
   2  20   7        6.09        6.57      1.23 o 
   3  20   7        0.48        0.89      0.71 o 
  -4  21   7        0.07        0.77      0.74 o 
  -3  21   7        3.72        3.48      0.82 o 
  -2  21   7       14.10       13.61      1.12 o 
  -1  21   7        0.13       -0.29      0.56 o 
   0  21   7       18.09       17.94      1.09 o 
   1  21   7       12.51       11.19      1.57 o 
   2  21   7       11.50       12.34      1.05 o 
   3  21   7        0.59        1.20      0.75 o 
  -3  22   7       79.67       78.83      3.13 o 
  -2  22   7       11.15       11.85      1.39 o 
  -1  22   7        6.90        7.09      1.14 o 
   0  22   7        1.58        2.02      0.88 o 
   1  22   7       60.69       60.58      2.50 o 
   2  22   7        4.93        2.98      0.98 o 
  -2  23   7        0.90        0.37      0.68 o 
  -1  23   7        1.21        1.37      0.84 o 
   0  23   7       14.20       12.48      1.36 o 
   1  23   7        3.10        4.20      1.01 o 
  -6   0   8       31.65       31.11      1.34 o 
  -4   0   8        1.81        0.67      0.31 o 
  -2   0   8       19.98       33.87      1.08 o 
   0   0   8        8.05        6.59      0.37 o 
   2   0   8      121.02      118.47      1.50 o 
   4   0   8        1.49        0.97      0.40 o 
   6   0   8      125.95      128.62      3.14 o 
  -7   1   8        0.02       -0.32      0.43 o 
  -6   1   8        7.57        7.29      0.53 o 
  -5   1   8        1.95        1.93      0.29 o 
  -4   1   8        7.92        8.43      0.45 o 
  -3   1   8        5.69        5.40      0.36 o 
  -2   1   8       40.51       52.98      1.11 o 
  -1   1   8      227.05      231.27      2.20 o 
   0   1   8      980.11      900.57      6.67 o 
   1   1   8        3.99        1.30      0.14 o 
   2   1   8       21.45       31.21      0.53 o 
   3   1   8        9.85       11.46      0.50 o 
   4   1   8       45.05       39.45      1.19 o 
   5   1   8        6.63        6.92      0.55 o 
   6   1   8        1.72        1.57      0.42 o 
   7   1   8        6.01        5.81      0.64 o 
  -8   2   8        0.05        1.81      0.66 o 
  -7   2   8       10.59       11.03      0.97 o 
  -6   2   8       60.06       58.62      1.39 o 
  -5   2   8       53.39       53.08      1.14 o 
  -4   2   8        0.82        0.53      0.22 o 
  -3   2   8        7.79        7.00      0.41 o 
  -2   2   8       33.77       28.72      0.67 o 
  -1   2   8      110.56      100.01      1.35 o 
   0   2   8      249.39      252.41      2.17 o 
   1   2   8      437.41      437.29      2.87 o 
   2   2   8       89.10       72.92      0.92 o 
   3   2   8      126.66      104.59      1.20 o 
   4   2   8       11.85       11.46      0.68 o 
   5   2   8        6.65        6.74      0.55 o 
   6   2   8        3.01        2.16      0.47 o 
   7   2   8        2.13        2.13      0.60 o 
  -8   3   8       10.88       11.13      1.14 o 
  -7   3   8        7.88        6.62      0.86 o 
  -6   3   8      123.17      126.08      2.41 o 
  -5   3   8       70.88       68.65      1.36 o 
  -4   3   8      242.95      229.00      3.16 o 
  -3   3   8       56.88       59.98      1.11 o 
  -2   3   8      112.31       96.53      1.49 o 
  -1   3   8      154.50      169.68      1.72 o 
   0   3   8        2.39        2.80      0.23 o 
   1   3   8       25.25       27.11      0.43 o 
   2   3   8        8.76        5.79      0.27 o 
   3   3   8        4.73        4.60      0.32 o 
   4   3   8       12.74       12.33      0.66 o 
   5   3   8       34.17       33.28      1.02 o 
   6   3   8        0.13       -0.25      0.33 o 
   7   3   8        1.75        1.78      0.49 o 
  -8   4   8        6.75        5.93      1.00 o 
  -7   4   8      106.50      110.04      3.60 o 
  -6   4   8        1.11        0.84      0.31 o 
  -5   4   8        0.50        0.32      0.22 o 
  -4   4   8       23.84       23.51      0.69 o 
  -3   4   8       81.23       88.66      2.36 o 
  -2   4   8        1.74        0.87      0.19 o 
  -1   4   8       53.16       39.58      0.59 o 
   0   4   8      106.25      111.03      1.17 o 
   1   4   8      413.43      435.89      2.88 o 
   2   4   8       14.68        9.39      0.37 o 
   3   4   8       36.07       36.72      0.80 o 
   4   4   8        0.14       -0.08      0.27 o 
   5   4   8        9.23        8.85      0.67 o 
   6   4   8       22.42       23.27      0.95 o 
   7   4   8        0.23       -0.16      0.40 o 
  -8   5   8        0.52        0.91      0.75 o 
  -7   5   8       46.16       42.83      2.15 o 
  -6   5   8        0.04        0.07      0.33 o 
  -5   5   8       15.84       14.60      0.63 o 
  -4   5   8       52.40       50.24      1.26 o 
  -3   5   8       12.33       10.33      0.52 o 
  -2   5   8       11.72       16.84      0.57 o 
  -1   5   8      140.85      171.24      1.68 o 
   0   5   8       99.57       89.55      1.03 o 
   1   5   8      262.79      251.11      2.31 o 
   2   5   8       38.99       50.78      0.79 o 
   3   5   8       57.35       54.90      1.06 o 
   4   5   8      108.39       99.63      1.82 o 
   5   5   8        6.69        6.96      0.62 o 
   6   5   8        0.16        0.92      0.39 o 
   7   5   8        0.38        0.23      0.42 o 
  -7   6   8       89.53       90.51      2.12 o 
  -6   6   8        0.69        0.35      0.32 o 
  -5   6   8        3.26        2.57      0.34 o 
  -4   6   8       58.44       61.22      1.89 o 
  -3   6   8        2.54        2.91      0.45 o 
  -2   6   8       23.28       19.32      0.58 o 
  -1   6   8       82.95       66.44      0.88 o 
   0   6   8        1.87        0.99      0.16 o 
   1   6   8       24.20       30.04      0.65 o 
   2   6   8       72.57       71.26      1.17 o 
   3   6   8        5.62        5.71      0.43 o 
   4   6   8       36.80       37.44      0.99 o 
   5   6   8        3.72        3.40      0.50 o 
   6   6   8        3.79        3.13      0.55 o 
   7   6   8        7.25        7.53      0.72 o 
  -7   7   8        3.30        2.97      1.03 o 
  -6   7   8       40.09       39.75      1.32 o 
  -5   7   8        4.19        3.68      0.40 o 
  -4   7   8       17.09       18.51      0.79 o 
  -3   7   8        5.96        7.11      0.49 o 
  -2   7   8       39.02       34.29      0.79 o 
  -1   7   8       10.56       14.37      0.47 o 
   0   7   8       29.77       26.83      0.52 o 
   1   7   8      105.26       95.50      1.26 o 
   2   7   8      410.82      410.16      4.53 o 
   3   7   8      102.79      102.01      1.55 o 
   4   7   8       89.74       92.77      2.01 o 
   5   7   8        4.44        3.75      0.57 o 
   6   7   8        9.89        9.88      1.52 o 
  -7   8   8        2.30        2.12      0.50 o 
  -6   8   8        4.28        3.54      0.49 o 
  -5   8   8        0.04        0.40      0.29 o 
  -4   8   8        5.64        5.14      0.87 o 
  -3   8   8      205.67      190.25      2.87 o 
  -2   8   8        0.50        0.18      0.20 o 
  -1   8   8        6.56        3.11      0.36 o 
   0   8   8        0.78        1.24      0.25 o 
   1   8   8       60.59       52.83      0.93 o 
   2   8   8       13.78       14.99      0.89 o 
   3   8   8       21.50       22.66      0.74 o 
   4   8   8        3.69        2.61      0.45 o 
   5   8   8        0.54        1.04      0.44 o 
   6   8   8       10.67        9.90      0.85 o 
  -7   9   8        0.17        0.54      0.41 o 
  -6   9   8       24.64       25.97      1.07 o 
  -5   9   8       26.47       24.09      2.03 o 
  -4   9   8        0.33        0.37      0.27 o 
  -3   9   8       72.06       77.44      1.66 o 
  -2   9   8       16.11       14.91      0.62 o 
  -1   9   8       78.38       74.20      1.05 o 
   0   9   8      134.19      117.59      1.51 o 
   1   9   8        5.97        4.52      0.35 o 
   2   9   8        0.33        0.36      0.24 o 
   3   9   8       10.43        9.33      0.54 o 
   4   9   8       10.29       11.09      0.69 o 
   5   9   8        1.36        0.05      0.37 o 
   6   9   8       39.99       39.66      1.84 o 
  -7  10   8       15.49       17.02      1.09 o 
  -6  10   8        3.36        3.53      0.56 o 
  -5  10   8        2.71        2.81      0.50 o 
  -4  10   8        0.09        0.03      0.35 o 
  -3  10   8        6.81        6.74      0.55 o 
  -2  10   8       71.97       78.83      1.46 o 
  -1  10   8        0.90        1.69      0.26 o 
   0  10   8        0.87        0.92      0.25 o 
   1  10   8      142.79      137.59      1.90 o 
   2  10   8       76.52       73.86      1.31 o 
   3  10   8      239.46      239.23      3.13 o 
   4  10   8        3.87        4.35      0.71 o 
   5  10   8        2.80        2.51      0.53 o 
   6  10   8       14.56       15.71      1.05 o 
  -7  11   8        0.18        0.58      0.49 o 
  -6  11   8       13.20       13.21      0.89 o 
  -5  11   8        2.61        2.73      0.52 o 
  -4  11   8        4.37        3.00      0.48 o 
  -3  11   8        3.27        4.53      0.45 o 
  -2  11   8        8.84        8.40      0.57 o 
  -1  11   8       28.19       23.45      0.99 o 
   0  11   8       27.52       18.72      0.59 o 
   1  11   8      182.74      169.61      2.68 o 
   2  11   8        3.89        3.40      0.38 o 
   3  11   8       51.34       53.33      1.18 o 
   4  11   8        2.81        2.46      0.49 o 
   5  11   8       23.98       23.57      1.02 o 
   6  11   8        4.08        5.23      0.74 o 
  -7  12   8        8.50       11.90      1.25 o 
  -6  12   8        3.37        2.61      0.59 o 
  -5  12   8       10.81       11.22      0.85 o 
  -4  12   8       18.46       17.22      0.98 o 
  -3  12   8       36.34       36.04      1.13 o 
  -2  12   8       91.54       88.94      1.56 o 
  -1  12   8        0.21        0.35      0.25 o 
   0  12   8       63.00       55.14      1.07 o 
   1  12   8        0.02       -0.17      0.28 o 
   2  12   8       19.52       18.99      0.86 o 
   3  12   8        1.12        1.80      0.43 o 
   4  12   8        3.02        3.38      0.53 o 
   5  12   8        4.72        4.79      0.62 o 
   6  12   8       85.82       94.64      2.39 o 
  -6  13   8       22.93       22.36      1.58 o 
  -5  13   8       19.05       20.14      1.13 o 
  -4  13   8       57.84       59.28      1.79 o 
  -3  13   8       56.45       59.10      1.95 o 
  -2  13   8       12.24       14.45      0.70 o 
  -1  13   8        1.70        1.32      0.30 o 
   0  13   8       41.17       39.08      1.08 o 
   1  13   8        0.89        0.60      0.36 o 
   2  13   8        7.54        8.67      0.68 o 
   3  13   8        9.86        9.89      0.76 o 
   4  13   8      115.28      108.71      2.37 o 
   5  13   8       17.56       17.99      1.13 o 
   6  13   8        8.20        8.42      0.82 o 
  -6  14   8       11.04       11.39      0.98 o 
  -5  14   8        2.70        2.63      0.60 o 
  -4  14   8        6.83        5.88      0.74 o 
  -3  14   8        7.04        6.71      0.63 o 
  -2  14   8       10.52        9.61      0.75 o 
  -1  14   8        0.05        0.25      0.27 o 
   0  14   8      424.61      421.54      5.29 o 
   1  14   8      109.39      106.98      1.97 o 
   2  14   8        2.27        2.59      0.65 o 
   3  14   8        1.73        2.05      0.53 o 
   4  14   8        0.45        0.32      0.48 o 
   5  14   8       63.83       64.11      1.92 o 
  -6  15   8        0.77        0.78      0.68 o 
  -5  15   8        0.08        0.22      0.50 o 
  -4  15   8        2.48        1.04      0.61 o 
  -3  15   8        5.10        5.50      0.62 o 
  -2  15   8       12.17       12.02      0.75 o 
  -1  15   8       66.34       63.64      1.55 o 
   0  15   8        6.12        5.50      0.55 o 
   1  15   8        6.93        5.77      0.59 o 
   2  15   8       15.63       14.98      1.53 o 
   3  15   8        3.99        4.40      0.64 o 
   4  15   8       12.01       12.86      0.93 o 
   5  15   8      117.68      130.98      3.25 o 
  -6  16   8        0.97        1.05      0.72 o 
  -5  16   8        4.36        3.92      0.75 o 
  -4  16   8        0.82        0.91      0.47 o 
  -3  16   8        3.58        4.76      0.64 o 
  -2  16   8        4.87        6.13      0.66 o 
  -1  16   8      146.69      141.37      2.93 o 
   0  16   8        1.62        0.26      0.41 o 
   1  16   8       28.38       31.66      1.08 o 
   2  16   8        0.00       -0.26      0.55 o 
   3  16   8        0.34       -0.43      0.46 o 
   4  16   8        5.96        4.51      0.71 o 
   5  16   8        0.30        0.50      0.68 o 
  -5  17   8        4.44        5.55      1.02 o 
  -4  17   8        0.72        0.73      0.65 o 
  -3  17   8        0.01        0.30      0.50 o 
  -2  17   8        4.68        5.14      0.63 o 
  -1  17   8      418.57      404.73      6.29 o 
   0  17   8        5.39        4.65      0.81 o 
   1  17   8       11.59       10.52      0.72 o 
   2  17   8       44.06       38.39      1.60 o 
   3  17   8        0.60        1.41      0.69 o 
   4  17   8        0.96        1.69      0.63 o 
  -5  18   8        7.98       10.81      1.10 o 
  -4  18   8       32.61       39.46      2.02 o 
  -3  18   8        7.68        6.59      0.87 o 
  -2  18   8       16.62       16.13      0.95 o 
  -1  18   8       15.63       16.47      1.85 o 
   0  18   8       44.88       44.05      1.27 o 
   1  18   8        5.16        4.83      0.98 o 
   2  18   8       22.36       22.24      1.26 o 
   3  18   8        4.30        3.46      0.84 o 
   4  18   8       56.19       65.59      2.70 o 
  -4  19   8        8.26        9.21      1.06 o 
  -3  19   8       37.77       39.57      1.43 o 
  -2  19   8      154.84      157.91      2.95 o 
  -1  19   8        0.03        0.62      0.58 o 
   0  19   8        7.47        8.87      1.53 o 
   1  19   8        0.15       -0.82      0.49 o 
   2  19   8        2.44        1.94      0.70 o 
   3  19   8       11.02        9.24      1.02 o 
   4  19   8        0.31        0.31      0.78 o 
  -4  20   8        2.30        3.73      1.10 o 
  -3  20   8        5.66        5.76      0.94 o 
  -2  20   8       69.09       68.66      2.17 o 
  -1  20   8        0.00       -0.17      0.57 o 
   0  20   8       15.89       17.93      1.07 o 
   1  20   8       14.89       13.64      0.99 o 
   2  20   8       10.97       10.35      1.53 o 
   3  20   8        0.63        0.01      0.69 o 
  -3  21   8       36.37       42.80      1.58 o 
  -2  21   8        2.72        2.70      0.75 o 
  -1  21   8        0.71       -0.14      0.56 o 
   0  21   8        4.14        4.44      0.99 o 
   1  21   8        0.21        0.98      1.05 o 
   2  21   8        0.84        1.73      1.74 o 
  -2  22   8       76.19       72.64      2.30 o 
  -1  22   8       17.21       13.98      1.40 o 
   0  22   8        0.65        0.82      0.78 o 
   1  22   8        0.84        1.32      0.84 o 
   2  22   8        2.32        2.15      1.02 o 
  -1  23   8        9.33       11.56      1.38 o 
   0  23   8       20.24       19.92      2.42 o 
  -7   0   9        0.35        0.53      0.50 o 
  -5   0   9      220.28      223.44      4.59 o 
  -3   0   9        6.67        5.73      0.60 o 
  -1   0   9        6.31        9.12      0.52 o 
   1   0   9       73.62       71.20      1.11 o 
   3   0   9      373.52      320.73      4.77 o 
   5   0   9        2.36        2.81      0.62 o 
   7   0   9        0.23        0.45      0.60 o 
  -8   1   9       10.70       13.54      1.18 o 
  -7   1   9        0.17        0.38      0.35 o 
  -6   1   9      195.87      201.53      6.00 o 
  -5   1   9       15.53       16.72      0.70 o 
  -4   1   9        4.25        4.36      0.56 o 
  -3   1   9       49.90       39.04      1.19 o 
  -2   1   9       98.56      102.00      1.55 o 
  -1   1   9      168.96      167.26      1.78 o 
   0   1   9      422.25      445.08      3.22 o 
   1   1   9        1.17        0.76      0.14 o 
   2   1   9       12.25        8.13      0.33 o 
   3   1   9        0.32        0.14      0.25 o 
   4   1   9       73.52       66.37      1.61 o 
   5   1   9        1.36        1.30      0.37 o 
   6   1   9        3.67        3.12      0.53 o 
   7   1   9        0.03        0.09      0.42 o 
  -8   2   9        6.47        6.10      0.98 o 
  -7   2   9        6.26        6.39      0.81 o 
  -6   2   9        1.12        1.07      0.36 o 
  -5   2   9       29.45       28.52      0.90 o 
  -4   2   9       79.52       74.30      1.57 o 
  -3   2   9        4.15        2.06      0.48 o 
  -2   2   9        0.00        0.17      0.19 o 
  -1   2   9      281.09      297.84      2.74 o 
   0   2   9      114.09      110.69      1.20 o 
   1   2   9        0.02        0.13      0.20 o 
   2   2   9       24.64       19.85      0.49 o 
   3   2   9       53.91       43.91      0.79 o 
   4   2   9       34.45       30.37      1.09 o 
   5   2   9        9.98        8.86      0.63 o 
   6   2   9        5.74        6.22      0.84 o 
   7   2   9       10.78       10.61      0.79 o 
  -8   3   9        3.55        2.88      0.88 o 
  -7   3   9        1.69        1.87      0.52 o 
  -6   3   9       10.79        9.69      0.65 o 
  -5   3   9        0.41        0.40      0.26 o 
  -4   3   9        0.12        0.19      0.21 o 
  -3   3   9        1.28        0.65      0.23 o 
  -2   3   9       64.88       68.68      1.16 o 
  -1   3   9      212.92      201.96      2.03 o 
   0   3   9       63.76       68.85      0.88 o 
   1   3   9      304.96      283.53      2.21 o 
   2   3   9       52.19       37.08      0.69 o 
   3   3   9       31.79       28.93      0.69 o 
   4   3   9       59.80       52.77      1.09 o 
   5   3   9       22.37       23.60      0.91 o 
   6   3   9        1.40        1.41      0.44 o 
   7   3   9        0.00        0.64      0.44 o 
  -7   4   9       21.35       21.38      0.98 o 
  -6   4   9        0.33        0.68      0.35 o 
  -5   4   9        0.23        0.74      0.27 o 
  -4   4   9       29.08       28.41      0.90 o 
  -3   4   9        1.26        3.24      0.63 o 
  -2   4   9        1.03        5.23      0.35 o 
  -1   4   9       79.01       73.16      1.02 o 
   0   4   9        0.84        0.81      0.22 o 
   1   4   9      549.12      540.93      4.78 o 
   2   4   9        9.36        7.16      0.43 o 
   3   4   9        0.22        0.32      0.23 o 
   4   4   9        0.14       -0.09      0.28 o 
   5   4   9      110.16      112.75      2.23 o 
   6   4   9        2.58        2.23      0.48 o 
  -7   5   9       14.38       14.65      1.19 o 
  -6   5   9        4.17        3.74      0.51 o 
  -5   5   9       59.30       54.11      1.33 o 
  -4   5   9       95.42       92.15      1.79 o 
  -3   5   9       56.52       54.04      1.22 o 
  -2   5   9      418.05      404.02      4.41 o 
  -1   5   9        3.28        1.72      0.24 o 
   0   5   9       17.65       24.45      0.53 o 
   1   5   9        0.78        0.27      0.28 o 
   2   5   9      324.12      296.24      3.49 o 
   3   5   9       11.78       10.70      0.62 o 
   4   5   9       22.17       19.83      0.86 o 
   5   5   9       10.83        9.89      0.68 o 
   6   5   9        9.55       10.69      0.75 o 
  -7   6   9       11.20       11.35      0.80 o 
  -6   6   9        1.14        0.64      0.80 o 
  -5   6   9        3.20        3.40      0.67 o 
  -4   6   9        4.84        3.97      0.41 o 
  -3   6   9       27.97       27.10      0.98 o 
  -2   6   9      160.15      160.29      2.89 o 
  -1   6   9        2.90        3.32      0.28 o 
   0   6   9       21.83       18.20      0.66 o 
   1   6   9       58.30       42.65      0.77 o 
   2   6   9      515.07      491.68      5.30 o 
   3   6   9       71.69       69.57      1.27 o 
   4   6   9        8.62        9.19      0.65 o 
   5   6   9       11.72        9.88      0.85 o 
   6   6   9        4.62        4.96      0.75 o 
  -7   7   9        0.46        0.46      0.42 o 
  -6   7   9        0.36        0.17      0.36 o 
  -5   7   9        1.39        1.29      0.41 o 
  -4   7   9        0.01        0.00      0.24 o 
  -3   7   9       12.06       12.06      0.64 o 
  -2   7   9       62.62       53.15      1.10 o 
  -1   7   9      126.87      103.38      1.29 o 
   0   7   9        9.72       11.86      0.42 o 
   1   7   9       49.52       45.83      0.81 o 
   2   7   9       95.25       96.91      1.47 o 
   3   7   9        3.56        3.60      0.41 o 
   4   7   9       62.73       66.18      1.48 o 
   5   7   9        2.54        2.45      0.64 o 
   6   7   9        0.61        0.94      0.46 o 
  -7   8   9        3.85        5.60      0.68 o 
  -6   8   9       13.91       14.67      1.10 o 
  -5   8   9        0.55        0.52      0.34 o 
  -4   8   9      198.25      198.40      3.09 o 
  -3   8   9        4.76        5.35      0.54 o 
  -2   8   9      243.74      225.29      2.89 o 
  -1   8   9        9.82        5.63      0.31 o 
   0   8   9        0.84        2.66      0.29 o 
   1   8   9       97.18       82.81      1.24 o 
   2   8   9       39.91       35.48      0.87 o 
   3   8   9       29.19       29.79      0.87 o 
   4   8   9       18.57       20.07      0.92 o 
   5   8   9        2.40        2.24      0.54 o 
   6   8   9        0.12       -0.24      0.46 o 
  -7   9   9       13.44       13.91      1.01 o 
  -6   9   9       14.01       13.46      0.96 o 
  -5   9   9        2.44        1.81      0.46 o 
  -4   9   9        1.75        1.49      0.36 o 
  -3   9   9        1.09        1.56      0.34 o 
  -2   9   9       54.80       59.16      1.24 o 
  -1   9   9       16.84       14.71      0.84 o 
   0   9   9       26.06       21.32      0.60 o 
   1   9   9        0.07       -0.38      0.25 o 
   2   9   9        0.23        0.30      0.26 o 
   3   9   9      415.83      417.64      4.42 o 
   4   9   9       18.46       20.83      0.91 o 
   5   9   9        0.46       -0.05      0.38 o 
   6   9   9        3.09        1.93      0.58 o 
  -7  10   9        0.01        0.32      0.47 o 
  -6  10   9       39.82       38.12      2.78 o 
  -5  10   9       75.80       73.90      1.93 o 
  -4  10   9       12.85       14.73      0.87 o 
  -3  10   9       82.35       79.68      1.60 o 
  -2  10   9        3.42        4.05      0.41 o 
  -1  10   9       50.99       48.25      1.12 o 
   0  10   9      159.98      149.80      1.85 o 
   1  10   9        0.00       -0.12      0.26 o 
   2  10   9        0.97        0.66      0.30 o 
   3  10   9        1.92        1.79      0.49 o 
   4  10   9        4.60        5.37      0.60 o 
   5  10   9        3.26        2.77      0.55 o 
   6  10   9       32.19       33.62      1.44 o 
  -7  11   9        4.06        4.02      0.95 o 
  -6  11   9       24.00       24.58      1.19 o 
  -5  11   9       27.33       25.53      1.60 o 
  -4  11   9        4.67        3.35      0.57 o 
  -3  11   9      127.44      130.10      2.13 o 
  -2  11   9        7.49        6.58      0.45 o 
  -1  11   9      147.66      135.24      2.26 o 
   0  11   9       17.31       16.92      0.62 o 
   1  11   9        4.54        4.27      0.40 o 
   2  11   9       19.99       21.38      0.92 o 
   3  11   9        0.55        0.34      0.44 o 
   4  11   9        2.92        3.17      0.49 o 
   5  11   9        0.68        0.75      0.46 o 
   6  11   9       33.69       37.16      1.52 o 
  -6  12   9       13.79       12.69      0.97 o 
  -5  12   9        0.16        0.55      0.44 o 
  -4  12   9       43.91       44.28      1.53 o 
  -3  12   9        1.53        2.11      0.44 o 
  -2  12   9        1.49        1.40      0.33 o 
  -1  12   9       13.04       12.65      1.02 o 
   0  12   9        0.86        0.36      0.33 o 
   1  12   9        0.00       -0.32      0.29 o 
   2  12   9       49.19       52.26      2.64 o 
   3  12   9        2.13        2.22      0.53 o 
   4  12   9       10.18        8.56      0.79 o 
   5  12   9        4.58        4.14      0.63 o 
  -6  13   9       26.19       27.31      1.34 o 
  -5  13   9       23.18       24.11      1.53 o 
  -4  13   9        4.13        3.73      0.63 o 
  -3  13   9       81.01       81.69      1.84 o 
  -2  13   9       59.53       60.77      1.44 o 
  -1  13   9        1.21        1.05      0.37 o 
   0  13   9       24.76       19.65      0.90 o 
   1  13   9       39.58       34.09      0.95 o 
   2  13   9       21.96       22.77      1.61 o 
   3  13   9        2.67        2.92      0.58 o 
   4  13   9       30.38       28.33      1.23 o 
   5  13   9       94.02       98.65      2.74 o 
  -6  14   9        4.61        4.19      0.91 o 
  -5  14   9       34.90       37.34      2.27 o 
  -4  14   9       89.12       88.84      2.37 o 
  -3  14   9        0.76        0.14      0.44 o 
  -2  14   9      127.68      127.86      2.36 o 
  -1  14   9       15.25       16.97      1.14 o 
   0  14   9       31.15       34.10      1.06 o 
   1  14   9        8.99        9.84      0.60 o 
   2  14   9        1.59        0.85      0.61 o 
   3  14   9        0.00        0.31      0.49 o 
   4  14   9       18.31       19.74      1.09 o 
   5  14   9       29.23       33.42      1.67 o 
  -6  15   9       21.97       25.22      1.41 o 
  -5  15   9       54.20       53.00      2.11 o 
  -4  15   9       19.15       19.74      1.03 o 
  -3  15   9        2.42        2.89      0.54 o 
  -2  15   9        5.18        7.52      0.66 o 
  -1  15   9       10.12        8.30      0.69 o 
   0  15   9        2.90        2.37      0.47 o 
   1  15   9        3.19        3.25      0.47 o 
   2  15   9        9.65       10.42      0.93 o 
   3  15   9        0.19        0.28      0.62 o 
   4  15   9        2.41        1.68      0.82 o 
   5  15   9        5.57        8.10      1.51 o 
  -5  16   9        0.44        0.62      0.55 o 
  -4  16   9       49.34       50.60      1.59 o 
  -3  16   9        5.97        6.64      1.59 o 
  -2  16   9        0.41        0.23      0.40 o 
  -1  16   9       14.75       14.73      1.08 o 
   0  16   9       10.67       11.48      1.10 o 
   1  16   9       45.79       44.59      1.16 o 
   2  16   9       20.62       19.49      1.17 o 
   3  16   9        0.15        0.61      0.67 o 
   4  16   9       44.98       47.76      1.61 o 
  -5  17   9        0.03        0.37      0.73 o 
  -4  17   9       47.05       47.68      1.58 o 
  -3  17   9        0.91        0.73      0.56 o 
  -2  17   9        6.40        6.84      0.77 o 
  -1  17   9        5.30        5.69      0.77 o 
   0  17   9       16.53       16.74      1.39 o 
   1  17   9       24.30       23.56      2.29 o 
   2  17   9        5.69        5.81      0.84 o 
   3  17   9        0.15        0.59      0.69 o 
   4  17   9       14.96       16.85      1.31 o 
  -5  18   9       20.38       22.79      1.79 o 
  -4  18   9       53.85       54.98      2.01 o 
  -3  18   9        5.47        5.00      0.84 o 
  -2  18   9       37.44       37.08      1.36 o 
  -1  18   9        5.08        4.53      0.75 o 
   0  18   9        8.30        8.51      0.82 o 
   1  18   9        0.10        0.21      0.54 o 
   2  18   9        0.00        0.35      0.62 o 
   3  18   9        8.84        7.10      0.99 o 
   4  18   9       77.64       83.20      2.56 o 
  -4  19   9        5.37        4.15      0.84 o 
  -3  19   9       15.53       15.54      1.02 o 
  -2  19   9        1.39        2.15      0.67 o 
  -1  19   9        6.90        4.97      0.79 o 
   0  19   9       33.48       37.33      1.44 o 
   1  19   9       15.54       15.40      1.03 o 
   2  19   9        8.86        9.39      1.35 o 
   3  19   9       57.04       57.78      2.06 o 
  -4  20   9        7.43        7.61      1.08 o 
  -3  20   9       29.80       31.20      1.98 o 
  -2  20   9       41.51       38.87      1.67 o 
  -1  20   9        3.57        2.83      0.72 o 
   0  20   9       13.22       12.45      1.33 o 
   1  20   9       12.70       11.31      0.93 o 
   2  20   9        1.33        1.50      0.92 o 
   3  20   9       16.09       18.22      1.31 o 
  -3  21   9       81.42       83.62      2.21 o 
  -2  21   9       13.73       12.87      1.12 o 
  -1  21   9        1.73        1.79      0.86 o 
   0  21   9        0.01        0.57      0.76 o 
   1  21   9        8.04        8.58      1.91 o 
   2  21   9        0.31        0.94      0.88 o 
  -2  22   9        7.32        8.12      1.02 o 
  -1  22   9        2.05        0.25      0.79 o 
   0  22   9        0.00        1.00      0.80 o 
   1  22   9        4.97        4.68      1.06 o 
  -6   0  10       42.06       40.54      1.93 o 
  -4   0  10        1.57        0.36      0.36 o 
  -2   0  10        4.03        4.96      0.64 o 
   0   0  10     2328.05     2298.85     22.07 o 
   2   0  10        6.66        8.57      0.71 o 
   4   0  10        7.10        7.73      0.61 o 
   6   0  10        1.95        2.07      0.69 o 
  -7   1  10        2.50        2.37      0.50 o 
  -6   1  10        0.06        0.24      0.55 o 
  -5   1  10      105.03      103.39      1.99 o 
  -4   1  10       14.43       13.52      0.67 o 
  -3   1  10      110.15      103.85      1.92 o 
  -2   1  10        8.60        7.73      0.53 o 
  -1   1  10       55.17       47.82      0.84 o 
   0   1  10       51.35       49.68      0.82 o 
   1   1  10      109.58      105.74      1.48 o 
   2   1  10       24.37       19.25      0.74 o 
   3   1  10        0.56        0.44      0.23 o 
   4   1  10        8.97        9.31      0.48 o 
   5   1  10        0.41        0.68      0.38 o 
   6   1  10        0.96        1.44      0.50 o 
  -7   2  10        1.82        1.28      0.47 o 
  -6   2  10       49.04       51.41      1.57 o 
  -5   2  10        1.75        1.95      0.54 o 
  -4   2  10       11.08       11.47      0.68 o 
  -3   2  10       14.09       13.98      0.67 o 
  -2   2  10       76.72       72.34      1.31 o 
  -1   2  10       63.78       64.58      1.00 o 
   0   2  10      232.36      225.30      1.88 o 
   1   2  10       20.95       18.72      1.13 o 
   2   2  10        4.48        2.76      0.42 o 
   3   2  10       12.17       10.00      0.46 o 
   4   2  10        7.46        5.86      0.42 o 
   5   2  10        8.40        8.08      0.64 o 
   6   2  10       36.83       37.34      1.21 o 
  -7   3  10        0.80        0.60      0.44 o 
  -6   3  10        8.63        9.44      0.73 o 
  -5   3  10        1.66        1.97      0.56 o 
  -4   3  10        7.87        7.62      0.60 o 
  -3   3  10        1.34        0.76      0.27 o 
  -2   3  10       72.29       64.75      1.34 o 
  -1   3  10     1026.93     1033.38      8.88 o 
   0   3  10       75.30       73.63      0.90 o 
   1   3  10      296.50      311.62      3.38 o 
   2   3  10        8.47        4.58      0.36 o 
   3   3  10       12.90       11.52      0.50 o 
   4   3  10        0.78        0.51      0.29 o 
   5   3  10       30.31       31.93      1.06 o 
   6   3  10        0.70        0.76      0.42 o 
  -7   4  10       36.12       34.05      1.33 o 
  -6   4  10        5.27        4.38      0.80 o 
  -5   4  10       52.73       49.33      1.90 o 
  -4   4  10        1.06        0.69      0.28 o 
  -3   4  10       75.37       66.77      1.64 o 
  -2   4  10        9.47        4.76      0.42 o 
  -1   4  10       32.31       32.39      0.71 o 
   0   4  10      100.84      101.75      1.21 o 
   1   4  10      165.20      148.89      1.97 o 
   2   4  10      118.82       98.11      1.80 o 
   3   4  10        0.19        0.38      0.25 o 
   4   4  10        4.93        4.94      0.44 o 
   5   4  10        0.72        0.59      0.40 o 
   6   4  10        4.29        5.32      0.62 o 
  -7   5  10      105.83      107.79      2.61 o 
  -6   5  10        2.94        3.08      0.52 o 
  -5   5  10       16.31       18.39      0.95 o 
  -4   5  10        0.50        0.32      0.25 o 
  -3   5  10       65.02       61.47      2.23 o 
  -2   5  10       80.81       84.53      1.44 o 
  -1   5  10        0.78        0.42      0.20 o 
   0   5  10        0.10        0.25      0.21 o 
   1   5  10      192.61      177.85      2.27 o 
   2   5  10        8.39        6.93      0.46 o 
   3   5  10       26.28       23.56      0.70 o 
   4   5  10        7.03        7.78      0.54 o 
   5   5  10        3.18        2.51      0.48 o 
   6   5  10        4.46        4.99      0.66 o 
  -7   6  10        0.24        0.12      0.40 o 
  -6   6  10        2.42        1.40      0.50 o 
  -5   6  10        2.51        2.95      0.54 o 
  -4   6  10        0.21        0.26      0.29 o 
  -3   6  10        7.45        7.48      0.62 o 
  -2   6  10       82.93       92.50      1.57 o 
  -1   6  10       10.07        6.24      0.37 o 
   0   6  10        2.05        3.28      0.28 o 
   1   6  10       59.46       48.32      1.00 o 
   2   6  10      198.87      201.81      2.99 o 
   3   6  10        1.37        1.83      0.48 o 
   4   6  10        1.80        1.10      0.37 o 
   5   6  10        6.48        6.07      0.60 o 
   6   6  10        0.75        0.69      0.46 o 
  -7   7  10        5.30        5.00      0.69 o 
  -6   7  10        0.47        0.43      0.39 o 
  -5   7  10        0.41       -0.13      0.46 o 
  -4   7  10       55.79       58.42      1.63 o 
  -3   7  10        1.89        0.99      0.38 o 
  -2   7  10        5.44        3.52      0.43 o 
  -1   7  10       51.42       39.55      0.82 o 
   0   7  10       14.41       13.53      0.46 o 
   1   7  10       49.61       40.76      0.93 o 
   2   7  10       11.53        9.73      0.96 o 
   3   7  10        1.60        1.47      0.36 o 
   4   7  10       73.58       73.61      1.46 o 
   5   7  10        0.56        0.58      0.40 o 
   6   7  10        4.80        5.51      0.69 o 
  -7   8  10       15.29       15.28      1.86 o 
  -6   8  10        0.98        0.76      0.45 o 
  -5   8  10        0.05        0.08      0.37 o 
  -4   8  10       57.67       58.12      1.47 o 
  -3   8  10      106.65      103.83      2.02 o 
  -2   8  10      107.99      108.78      1.79 o 
  -1   8  10        1.27        1.36      0.37 o 
   0   8  10        5.79        5.08      0.36 o 
   1   8  10       46.49       42.44      0.96 o 
   2   8  10       69.74       62.76      2.02 o 
   3   8  10       39.20       43.51      1.29 o 
   4   8  10        0.64        0.11      0.36 o 
   5   8  10       18.11       18.97      1.30 o 
   6   8  10        1.77        1.71      0.54 o 
  -7   9  10        0.68        0.31      0.50 o 
  -6   9  10        1.05        0.59      0.46 o 
  -5   9  10       13.55       13.17      1.04 o 
  -4   9  10        8.23        6.61      0.92 o 
  -3   9  10      103.38      104.33      2.08 o 
  -2   9  10        0.37        0.14      0.25 o 
  -1   9  10       26.59       16.64      0.95 o 
   0   9  10       53.36       51.63      1.01 o 
   1   9  10        5.99        5.39      0.50 o 
   2   9  10       25.95       23.00      0.94 o 
   3   9  10       52.32       46.31      1.36 o 
   4   9  10       18.41       17.01      0.78 o 
   5   9  10        0.63        0.85      0.50 o 
   6   9  10        8.85       10.99      1.19 o 
  -7  10  10       28.08       30.11      1.48 o 
  -6  10  10        0.27       -0.06      0.44 o 
  -5  10  10        3.05        2.53      0.60 o 
  -4  10  10        2.98        3.31      0.54 o 
  -3  10  10      104.25       99.97      1.81 o 
  -2  10  10       18.76       21.56      0.71 o 
  -1  10  10        2.56        3.37      0.44 o 
   0  10  10      214.86      185.93      3.00 o 
   1  10  10       33.51       30.05      0.76 o 
   2  10  10       37.57       37.44      1.40 o 
   3  10  10       18.36       19.58      0.96 o 
   4  10  10        1.80        0.89      0.50 o 
   5  10  10        1.72        1.92      0.54 o 
  -6  11  10       45.78       48.49      1.94 o 
  -5  11  10       11.70       10.09      0.86 o 
  -4  11  10        0.70        0.24      0.39 o 
  -3  11  10       58.78       61.55      1.41 o 
  -2  11  10        0.92        1.08      0.30 o 
  -1  11  10       18.02       14.70      0.73 o 
   0  11  10        4.29        4.48      0.64 o 
   1  11  10       11.30        9.85      0.49 o 
   2  11  10       21.22       23.27      1.20 o 
   3  11  10       20.18       20.75      1.16 o 
   4  11  10        1.52        2.03      0.57 o 
   5  11  10        8.31        8.08      0.99 o 
  -6  12  10       12.58       12.55      1.12 o 
  -5  12  10        1.10        0.92      0.46 o 
  -4  12  10       15.24       15.73      1.01 o 
  -3  12  10       46.77       47.80      1.37 o 
  -2  12  10        0.75        1.05      0.37 o 
  -1  12  10        6.66        5.58      0.54 o 
   0  12  10       30.93       26.42      0.91 o 
   1  12  10        0.19        0.89      0.37 o 
   2  12  10        3.73        3.78      0.71 o 
   3  12  10        3.80        4.54      0.72 o 
   4  12  10       22.29       21.05      1.10 o 
   5  12  10        1.42        2.49      0.77 o 
  -6  13  10        4.49        7.25      0.98 o 
  -5  13  10        0.42        0.31      0.54 o 
  -4  13  10       28.95       27.46      1.30 o 
  -3  13  10        0.38        0.64      0.39 o 
  -2  13  10       23.65       23.73      0.96 o 
  -1  13  10        4.21        4.86      0.55 o 
   0  13  10       23.47       22.42      0.89 o 
   1  13  10      104.81      102.95      1.95 o 
   2  13  10       44.99       45.04      1.62 o 
   3  13  10        9.82        7.32      1.25 o 
   4  13  10        0.17        0.93      0.53 o 
   5  13  10       20.43       21.69      1.82 o 
  -6  14  10       21.97       21.74      1.64 o 
  -5  14  10       89.59       96.16      2.59 o 
  -4  14  10       11.32       12.92      0.87 o 
  -3  14  10        2.83        3.20      0.55 o 
  -2  14  10       10.06       12.48      1.22 o 
  -1  14  10       10.72       10.85      0.75 o 
   0  14  10       26.32       26.00      1.28 o 
   1  14  10        5.45        4.12      0.55 o 
   2  14  10        3.30        3.95      1.38 o 
   3  14  10       27.20       30.02      1.91 o 
   4  14  10        2.05        3.06      0.64 o 
   5  14  10       28.67       32.52      1.67 o 
  -5  15  10        5.22        5.82      0.86 o 
  -4  15  10        4.77        4.32      0.70 o 
  -3  15  10        6.68        6.61      0.70 o 
  -2  15  10        3.43        2.96      0.53 o 
  -1  15  10        0.03        0.04      0.50 o 
   0  15  10       47.15       48.83      1.31 o 
   1  15  10        2.14        1.22      0.47 o 
   2  15  10        4.33        4.42      1.47 o 
   3  15  10        0.05        0.13      0.64 o 
   4  15  10        5.29        4.31      0.90 o 
  -5  16  10       52.16       56.70      2.07 o 
  -4  16  10        4.98        5.22      0.72 o 
  -3  16  10        0.31       -0.10      0.46 o 
  -2  16  10       30.48       30.66      1.19 o 
  -1  16  10       48.60       51.04      1.73 o 
   0  16  10        0.93        0.85      0.45 o 
   1  16  10       69.93       78.24      2.07 o 
   2  16  10       10.89       10.23      0.98 o 
   3  16  10        8.64        9.71      2.03 o 
   4  16  10       11.99       14.10      1.22 o 
  -5  17  10       50.08       57.23      2.30 o 
  -4  17  10       25.16       27.32      1.85 o 
  -3  17  10       11.88       12.49      1.06 o 
  -2  17  10        5.36        5.15      0.67 o 
  -1  17  10       40.19       40.49      1.57 o 
   0  17  10       10.42       11.33      0.74 o 
   1  17  10        0.37        0.43      0.53 o 
   2  17  10       18.10       18.91      1.01 o 
   3  17  10        9.14        9.26      2.04 o 
   4  17  10       66.61       76.50      3.07 o 
  -4  18  10        2.55        2.50      0.76 o 
  -3  18  10        5.55        4.11      0.69 o 
  -2  18  10       12.35       11.72      1.01 o 
  -1  18  10        0.12       -0.66      0.51 o 
   0  18  10        2.15        1.63      0.59 o 
   1  18  10       19.55       19.04      1.12 o 
   2  18  10        2.65        1.14      0.59 o 
   3  18  10        1.19        0.93      0.72 o 
  -4  19  10       50.08       59.85      2.21 o 
  -3  19  10        0.53        0.82      0.55 o 
  -2  19  10       16.58       17.55      1.21 o 
  -1  19  10        0.45        0.17      0.59 o 
   0  19  10        0.56        0.31      0.94 o 
   1  19  10        0.50        0.30      0.57 o 
   2  19  10        0.01        1.04      1.08 o 
   3  19  10        4.83        5.52      0.93 o 
  -3  20  10       26.08       27.62      1.32 o 
  -2  20  10       11.17       11.63      1.07 o 
  -1  20  10        0.04       -0.83      0.54 o 
   0  20  10        0.26       -0.11      0.72 o 
   1  20  10        2.03        4.08      0.98 o 
   2  20  10        4.65        6.12      2.97 o 
  -2  21  10        4.48        3.34      0.82 o 
  -1  21  10        3.64        2.91      0.93 o 
   0  21  10        4.01        3.63      0.98 o 
   1  21  10       10.38       11.92      1.31 o 
  -7   0  11       21.02       17.69      1.47 o 
  -5   0  11      121.96      119.62      3.93 o 
  -3   0  11       18.25       12.21      0.98 o 
  -1   0  11      285.08      283.53      4.40 o 
   1   0  11       42.82       39.46      2.45 o 
   3   0  11        0.00        0.41      0.37 o 
   5   0  11      125.64      126.41      3.12 o 
  -7   1  11        2.87        3.34      0.75 o 
  -6   1  11       32.91       30.57      1.28 o 
  -5   1  11        0.28        0.54      0.44 o 
  -4   1  11       64.24       62.31      1.52 o 
  -3   1  11       62.62       55.15      1.39 o 
  -2   1  11       50.58       49.74      0.99 o 
  -1   1  11      239.44      236.00      2.71 o 
   0   1  11       53.19       52.87      0.78 o 
   1   1  11        0.83        0.67      0.33 o 
   2   1  11       47.89       39.14      1.85 o 
   3   1  11       26.48       21.49      0.64 o 
   4   1  11        5.39        4.37      0.41 o 
   5   1  11       70.17       73.46      1.62 o 
   6   1  11        0.84        1.16      0.47 o 
  -7   2  11        2.72        2.20      0.57 o 
  -6   2  11        4.98        6.18      0.68 o 
  -5   2  11        2.86        2.72      1.03 o 
  -4   2  11       30.89       30.13      1.39 o 
  -3   2  11       52.32       46.70      1.27 o 
  -2   2  11        2.75        2.57      0.34 o 
  -1   2  11      196.45      192.74      2.21 o 
   0   2  11      127.48      124.01      1.43 o 
   1   2  11        6.05        4.83      0.39 o 
   2   2  11       16.06       13.42      0.64 o 
   3   2  11        0.56        0.46      0.25 o 
   4   2  11       36.45       40.28      0.89 o 
   5   2  11        0.03        0.06      0.38 o 
   6   2  11        2.25        3.06      0.61 o 
  -7   3  11       10.44        9.66      0.84 o 
  -6   3  11        8.72        8.44      1.37 o 
  -5   3  11        7.59        5.40      0.66 o 
  -4   3  11       49.23       47.25      1.31 o 
  -3   3  11       19.48       14.74      0.75 o 
  -2   3  11        0.47        2.09      0.32 o 
  -1   3  11      197.30      190.60      2.35 o 
   0   3  11        1.33        0.95      0.23 o 
   1   3  11       33.19       31.05      0.81 o 
   2   3  11        3.99        4.18      0.64 o 
   3   3  11        0.00       -0.12      0.23 o 
   4   3  11       34.90       36.92      0.92 o 
   5   3  11       22.49       24.58      0.91 o 
   6   3  11       78.65       84.18      1.87 o 
  -7   4  11        1.06        0.69      0.50 o 
  -6   4  11       17.04       18.26      1.24 o 
  -5   4  11       43.43       43.62      1.54 o 
  -4   4  11        0.03        0.16      0.27 o 
  -3   4  11        2.94        2.15      0.65 o 
  -2   4  11      474.90      465.72      5.72 o 
  -1   4  11        7.92        7.86      0.45 o 
   0   4  11       33.83       34.04      0.70 o 
   1   4  11      122.13      114.91      1.69 o 
   2   4  11      111.60       99.39      2.18 o 
   3   4  11       70.64       70.66      1.16 o 
   4   4  11        3.22        2.86      0.42 o 
   5   4  11       27.74       30.08      0.99 o 
   6   4  11       35.68       37.70      1.36 o 
  -7   5  11        0.57        1.29      0.51 o 
  -6   5  11       10.90       10.57      1.95 o 
  -5   5  11        5.35        5.25      0.66 o 
  -4   5  11        0.40        0.49      0.31 o 
  -3   5  11       40.35       38.17      1.29 o 
  -2   5  11      147.07      129.82      2.23 o 
  -1   5  11        0.40       -0.09      0.23 o 
   0   5  11       11.77       11.97      0.81 o 
   1   5  11       26.57       30.56      0.86 o 
   2   5  11        8.08       10.45      0.72 o 
   3   5  11        0.57        0.21      0.34 o 
   4   5  11        0.54        0.02      0.33 o 
   5   5  11        0.14        0.28      0.39 o 
   6   5  11       20.89       18.86      1.89 o 
  -7   6  11        3.80        3.71      0.65 o 
  -6   6  11        1.49        1.11      0.48 o 
  -5   6  11       56.11       59.82      1.90 o 
  -4   6  11       13.58       11.86      1.56 o 
  -3   6  11        8.15       10.53      0.77 o 
  -2   6  11      322.65      307.19      4.16 o 
  -1   6  11        4.62        2.53      0.42 o 
   0   6  11        8.19        6.50      0.41 o 
   1   6  11        9.93       10.03      0.60 o 
   2   6  11        1.41        1.46      0.45 o 
   3   6  11       67.73       66.11      1.61 o 
   4   6  11       49.23       50.36      1.14 o 
   5   6  11        0.47        0.60      0.42 o 
   6   6  11       26.16       25.41      1.19 o 
  -7   7  11        3.75        3.68      0.69 o 
  -6   7  11        9.58        7.46      0.80 o 
  -5   7  11       22.16       20.20      2.41 o 
  -4   7  11       40.44       40.31      1.56 o 
  -3   7  11      225.03      212.08      3.79 o 
  -2   7  11       45.83       46.51      1.55 o 
  -1   7  11       61.02       54.06      2.53 o 
   0   7  11        5.97        4.81      0.38 o 
   1   7  11      167.74      154.99      2.12 o 
   2   7  11       14.76       14.65      1.37 o 
   3   7  11       16.03       15.36      0.88 o 
   4   7  11        2.94        3.04      0.51 o 
   5   7  11        0.07        0.63      0.42 o 
   6   7  11        0.25        0.63      0.48 o 
  -7   8  11       28.62       30.68      1.48 o 
  -6   8  11       19.10       18.09      1.14 o 
  -5   8  11        0.19        0.24      0.40 o 
  -4   8  11        2.89        2.42      0.57 o 
  -3   8  11       18.04       18.41      1.00 o 
  -2   8  11        6.21        6.45      0.58 o 
  -1   8  11      106.75       97.58      1.68 o 
   0   8  11       69.19       63.17      1.35 o 
   1   8  11        0.28        0.22      0.35 o 
   2   8  11       15.85       15.25      0.82 o 
   3   8  11        0.33        0.78      0.48 o 
   4   8  11        0.12       -0.73      0.41 o 
   5   8  11        0.31        0.58      0.42 o 
  -7   9  11        1.16        0.54      0.55 o 
  -6   9  11        1.41        2.85      0.64 o 
  -5   9  11        1.91        2.19      0.57 o 
  -4   9  11        0.27        0.51      0.42 o 
  -3   9  11       73.36       77.92      2.26 o 
  -2   9  11       19.97       19.74      0.70 o 
  -1   9  11       18.98       15.68      0.69 o 
   0   9  11       26.03       22.77      0.83 o 
   1   9  11       38.30       37.92      0.94 o 
   2   9  11       40.92       38.45      1.72 o 
   3   9  11        5.15        6.31      0.83 o 
   4   9  11        5.82        3.88      0.86 o 
   5   9  11        1.87        2.63      0.73 o 
  -6  10  11        0.30        0.44      0.51 o 
  -5  10  11        0.21        0.24      0.71 o 
  -4  10  11       43.53       42.32      1.76 o 
  -3  10  11        5.86        5.38      0.52 o 
  -2  10  11        7.72        7.68      0.50 o 
  -1  10  11        4.39        4.73      0.51 o 
   0  10  11        9.96        8.15      0.57 o 
   1  10  11       17.40       15.72      0.65 o 
   2  10  11       38.42       44.64      1.78 o 
   3  10  11       10.43       11.25      1.07 o 
   4  10  11       53.91       53.76      1.62 o 
   5  10  11        9.21        8.90      1.02 o 
  -6  11  11       38.22       37.69      1.76 o 
  -5  11  11        0.05        0.21      0.48 o 
  -4  11  11        9.36       10.92      0.89 o 
  -3  11  11       56.10       54.01      1.46 o 
  -2  11  11        0.32       -0.26      0.26 o 
  -1  11  11        0.29        0.99      0.37 o 
   0  11  11        2.36        1.46      0.39 o 
   1  11  11        0.29       -0.29      0.32 o 
   2  11  11        0.22       -0.29      0.50 o 
   3  11  11        7.71        8.95      0.95 o 
   4  11  11        2.88        3.03      1.02 o 
   5  11  11       13.91       15.87      1.35 o 
  -6  12  11       41.57       42.34      1.92 o 
  -5  12  11        2.98        2.84      0.69 o 
  -4  12  11      124.80      126.37      2.90 o 
  -3  12  11       27.73       33.40      1.54 o 
  -2  12  11        0.49        0.15      0.31 o 
  -1  12  11        2.35        1.68      0.43 o 
   0  12  11        2.79        3.79      0.49 o 
   1  12  11       30.23       28.70      1.03 o 
   2  12  11       67.39       71.11      1.72 o 
   3  12  11       22.47       20.45      1.25 o 
   4  12  11        4.61        6.47      0.93 o 
   5  12  11        7.95        7.09      0.83 o 
  -6  13  11       35.97       38.83      1.89 o 
  -5  13  11        3.86        2.59      0.74 o 
  -4  13  11        0.00        0.07      0.47 o 
  -3  13  11       30.31       32.08      1.20 o 
  -2  13  11       33.87       35.63      1.20 o 
  -1  13  11      120.91      119.24      2.29 o 
   0  13  11       19.19       18.68      0.85 o 
   1  13  11       21.67       23.73      0.96 o 
   2  13  11        0.31        0.38      0.53 o 
   3  13  11        4.79        5.25      0.86 o 
   4  13  11        0.13       -0.07      0.66 o 
  -5  14  11       51.98       52.67      2.17 o 
  -4  14  11        3.55        3.63      0.62 o 
  -3  14  11        2.37        2.34      0.50 o 
  -2  14  11        8.74        8.56      0.84 o 
  -1  14  11       25.97       26.84      1.27 o 
   0  14  11        0.01       -0.61      0.39 o 
   1  14  11        1.65        1.97      0.50 o 
   2  14  11        4.90        5.05      0.71 o 
   3  14  11       12.25       10.48      1.02 o 
   4  14  11        1.75        1.34      0.78 o 
  -5  15  11        0.53        0.81      0.60 o 
  -4  15  11       13.55       13.84      0.96 o 
  -3  15  11        0.13        0.20      0.50 o 
  -2  15  11        5.59        5.08      0.64 o 
  -1  15  11        1.38        1.01      0.56 o 
   0  15  11        0.00       -0.45      0.40 o 
   1  15  11       35.44       35.63      1.41 o 
   2  15  11       16.46       15.78      1.03 o 
   3  15  11        0.18        0.70      0.70 o 
   4  15  11       26.17       26.77      2.54 o 
  -5  16  11       15.00       16.93      1.35 o 
  -4  16  11        5.22        4.81      0.72 o 
  -3  16  11        2.08        2.19      0.79 o 
  -2  16  11       31.54       28.70      1.22 o 
  -1  16  11        7.75        8.44      1.20 o 
   0  16  11       12.41       12.18      1.04 o 
   1  16  11        4.56        4.24      0.71 o 
   2  16  11        0.38        0.06      0.51 o 
   3  16  11        6.26        5.53      1.41 o 
   4  16  11       25.50       26.94      1.57 o 
  -4  17  11       23.25       22.37      1.82 o 
  -3  17  11        0.39        0.52      0.60 o 
  -2  17  11        6.13        6.29      0.84 o 
  -1  17  11        0.06       -0.44      0.50 o 
   0  17  11       62.17       64.50      3.03 o 
   1  17  11       18.56       18.54      1.10 o 
   2  17  11        0.18       -0.89      0.57 o 
   3  17  11        0.05        0.38      0.61 o 
  -4  18  11        8.97        9.43      1.08 o 
  -3  18  11       15.78       16.87      1.06 o 
  -2  18  11        4.57        4.10      0.78 o 
  -1  18  11       14.24       14.00      1.07 o 
   0  18  11        0.82       -0.10      0.69 o 
   1  18  11       17.28       18.27      1.73 o 
   2  18  11        1.74        1.94      0.94 o 
   3  18  11       17.35       18.34      2.08 o 
  -3  19  11        7.10        7.41      1.45 o 
  -2  19  11        0.80        0.15      0.62 o 
  -1  19  11        9.02        9.41      0.95 o 
   0  19  11        7.62        6.27      1.10 o 
   1  19  11        2.63        2.74      0.94 o 
   2  19  11       16.92       15.81      1.53 o 
  -2  20  11        2.11        1.71      0.73 o 
  -1  20  11        8.66        9.80      0.99 o 
   0  20  11        1.99        2.11      1.62 o 
   1  20  11       11.72       11.16      1.46 o 
  -1  21  11       11.63       14.69      1.51 o 
   0  21  11        0.11        1.20      0.91 o 
  -6   0  12        2.01        2.22      0.81 o 
  -4   0  12        3.34        2.12      0.63 o 
  -2   0  12       35.60       36.12      1.25 o 
   0   0  12        0.00       -0.56      0.39 o 
   4   0  12      129.29      127.73      3.50 o 
   6   0  12        0.01        0.28      0.61 o 
  -7   1  12       16.09       18.30      1.13 o 
  -6   1  12        5.88        7.59      0.80 o 
  -5   1  12        0.03       -0.13      0.74 o 
  -4   1  12      131.71      120.38      2.37 o 
  -3   1  12        1.00        0.71      0.33 o 
  -2   1  12        0.50       -0.08      0.23 o 
  -1   1  12      104.97      105.53      1.60 o 
   0   1  12      179.68      164.84      2.32 o 
   1   1  12      142.16      138.90      2.12 o 
   2   1  12        8.68        9.06      0.74 o 
   3   1  12        0.14        0.24      0.27 o 
   4   1  12        0.11        0.48      0.34 o 
   5   1  12       64.71       67.90      1.35 o 
   6   1  12        0.55        0.26      0.46 o 
  -7   2  12        2.47        2.88      0.64 o 
  -6   2  12       48.51       48.79      1.75 o 
  -5   2  12        0.41        0.07      0.38 o 
  -4   2  12        6.55        6.20      0.80 o 
  -3   2  12       89.49       76.62      1.77 o 
  -2   2  12       45.25       47.06      1.08 o 
  -1   2  12      229.41      216.18      2.61 o 
   0   2  12      114.92      118.60      1.83 o 
   1   2  12       12.80       14.37      0.97 o 
   2   2  12        1.42        2.77      0.57 o 
   3   2  12        1.00        1.63      0.38 o 
   4   2  12       30.35       30.35      0.82 o 
   5   2  12        2.35        2.16      0.42 o 
   6   2  12        0.98        0.91      0.48 o 
  -7   3  12        0.44        0.10      0.77 o 
  -6   3  12        1.20        2.25      0.57 o 
  -5   3  12       16.47       16.36      1.05 o 
  -4   3  12       18.00       14.92      1.50 o 
  -3   3  12        3.07        3.74      0.49 o 
  -2   3  12        6.58        5.69      0.43 o 
  -1   3  12        5.42        4.22      0.38 o 
   0   3  12        1.82        0.73      0.46 o 
   1   3  12        0.30        0.23      0.25 o 
   2   3  12        1.15        2.38      0.57 o 
   3   3  12       12.95       11.39      0.91 o 
   4   3  12       77.02       76.25      1.32 o 
   5   3  12        2.79        1.93      0.44 o 
   6   3  12       31.44       34.12      1.35 o 
  -7   4  12        0.06        0.50      0.48 o 
  -6   4  12       27.41       27.41      1.43 o 
  -5   4  12       30.31       28.28      1.33 o 
  -4   4  12        1.11        1.35      0.54 o 
  -3   4  12        0.73        0.31      0.30 o 
  -2   4  12      252.77      246.96      2.93 o 
  -1   4  12        0.20        0.36      0.25 o 
   0   4  12       58.52       59.14      1.48 o 
   1   4  12       37.42       34.28      1.23 o 
   2   4  12       13.22       14.00      0.89 o 
   3   4  12        0.86        2.00      0.51 o 
   4   4  12        8.83        7.51      0.54 o 
   5   4  12        1.75        1.09      0.39 o 
  -7   5  12        5.24        6.31      0.82 o 
  -6   5  12        1.35        1.19      0.49 o 
  -5   5  12       19.50       18.52      1.15 o 
  -4   5  12       22.57       20.39      1.16 o 
  -3   5  12        4.40        3.16      0.54 o 
  -2   5  12       85.53      103.42      1.75 o 
  -1   5  12        2.95        3.23      0.38 o 
   0   5  12       71.28       69.04      1.19 o 
   1   5  12       45.03       37.49      1.21 o 
   2   5  12        3.27        3.34      0.83 o 
   3   5  12        6.00        7.02      0.62 o 
   4   5  12        8.71        7.96      0.69 o 
   5   5  12        5.51        4.94      0.52 o 
  -7   6  12        1.49        0.93      0.57 o 
  -6   6  12        0.03        0.27      0.48 o 
  -5   6  12        4.84        5.55      0.74 o 
  -4   6  12        1.85        3.13      0.86 o 
  -3   6  12        9.28        8.48      0.77 o 
  -2   6  12        1.51        1.23      0.31 o 
  -1   6  12        4.32        3.45      0.40 o 
   0   6  12        6.07        4.08      0.41 o 
   1   6  12       21.96       18.98      0.69 o 
   2   6  12        8.73        7.96      0.80 o 
   3   6  12      221.65      224.73      3.10 o 
   4   6  12       15.48       17.79      0.91 o 
   5   6  12        0.50        0.29      0.45 o 
  -7   7  12        3.09        2.76      0.75 o 
  -6   7  12       20.79       19.65      1.21 o 
  -5   7  12        0.51        0.70      0.44 o 
  -4   7  12        3.26        3.22      0.62 o 
  -3   7  12       74.41       71.28      1.98 o 
  -2   7  12        2.34        3.24      0.40 o 
  -1   7  12        0.78        0.10      0.20 o 
   0   7  12        0.09       -0.01      0.31 o 
   1   7  12       34.34       40.14      0.97 o 
   2   7  12       26.25       22.40      1.16 o 
   3   7  12       31.19       29.71      1.19 o 
   4   7  12       19.04       18.67      1.04 o 
   5   7  12        0.13        0.73      0.56 o 
  -6   8  12        0.14       -0.33      0.76 o 
  -5   8  12        3.46        3.44      0.69 o 
  -4   8  12       30.75       32.31      1.64 o 
  -3   8  12      262.92      267.84      4.30 o 
  -2   8  12       28.22       30.88      0.94 o 
  -1   8  12       10.33        7.37      0.52 o 
   0   8  12       25.49       20.29      0.80 o 
   1   8  12       31.95       31.04      0.87 o 
   2   8  12       20.62       21.97      1.15 o 
   3   8  12        6.85        5.45      0.74 o 
   4   8  12        3.79        4.47      0.70 o 
   5   8  12        0.70        0.96      0.61 o 
  -6   9  12        0.05       -0.13      0.62 o 
  -5   9  12        0.37        0.59      0.56 o 
  -4   9  12       68.09       76.07      2.44 o 
  -3   9  12       37.81       37.42      1.90 o 
  -2   9  12        0.14        0.09      0.27 o 
  -1   9  12       31.10       31.97      0.97 o 
   0   9  12        5.09        3.17      0.45 o 
   1   9  12        5.28        4.86      0.47 o 
   2   9  12       45.84       46.99      1.61 o 
   3   9  12       43.10       48.58      1.51 o 
   4   9  12        3.87        4.91      0.71 o 
   5   9  12       18.46       20.47      1.16 o 
  -6  10  12        4.09        4.70      0.81 o 
  -5  10  12        1.23        1.16      0.57 o 
  -4  10  12       49.49       40.68      1.79 o 
  -3  10  12       37.41       38.67      2.04 o 
  -2  10  12        2.67        3.36      0.48 o 
  -1  10  12       22.69       18.50      0.86 o 
   0  10  12       15.23       13.96      0.85 o 
   1  10  12        3.19        3.64      0.44 o 
   2  10  12       29.28       28.93      1.95 o 
   3  10  12       14.84       14.64      1.20 o 
   4  10  12       27.72       24.30      1.19 o 
   5  10  12        4.24        3.54      0.96 o 
  -6  11  12        5.30        5.11      0.89 o 
  -5  11  12        1.48        1.59      0.63 o 
  -4  11  12      135.39      134.06      3.56 o 
  -3  11  12        4.59        4.85      0.59 o 
  -2  11  12       53.01       54.42      1.48 o 
  -1  11  12       96.63       88.92      1.89 o 
   0  11  12      106.02      104.85      2.49 o 
   1  11  12        0.13        0.60      0.42 o 
   2  11  12       14.90       14.84      1.05 o 
   3  11  12        1.83        2.06      0.74 o 
   4  11  12        2.23        2.20      0.81 o 
   5  11  12        8.73        9.37      1.05 o 
  -6  12  12       30.87       30.98      2.35 o 
  -5  12  12        6.47        6.34      1.07 o 
  -4  12  12       11.21       11.70      1.36 o 
  -3  12  12        2.84        1.91      0.49 o 
  -2  12  12       31.01       28.08      1.09 o 
  -1  12  12       32.17       30.04      1.29 o 
   0  12  12       26.16       24.77      1.08 o 
   1  12  12        0.65        1.06      0.55 o 
   2  12  12       65.89       72.92      2.08 o 
   3  12  12       10.24        8.87      0.88 o 
   4  12  12       20.49       22.00      1.39 o 
  -5  13  12       37.21       35.22      1.85 o 
  -4  13  12        0.11       -0.37      0.44 o 
  -3  13  12        0.13        0.89      0.43 o 
  -2  13  12        2.16        1.70      0.48 o 
  -1  13  12       90.91       88.23      2.26 o 
   0  13  12       30.68       34.07      1.11 o 
   1  13  12        4.50        3.67      0.97 o 
   2  13  12        6.11        6.49      0.86 o 
   3  13  12       38.23       38.52      1.42 o 
   4  13  12        1.88        2.28      0.79 o 
  -5  14  12        9.39       11.21      1.25 o 
  -4  14  12        2.98        1.96      0.82 o 
  -3  14  12        1.25        2.11      0.60 o 
  -2  14  12        3.47        2.88      0.57 o 
  -1  14  12       23.60       26.99      1.30 o 
   0  14  12       70.47       75.01      2.04 o 
   1  14  12        6.37        6.41      0.87 o 
   2  14  12       10.82       11.02      1.00 o 
   3  14  12       12.20       12.73      0.95 o 
   4  14  12        1.58        2.40      1.12 o 
  -5  15  12       78.97       82.70      5.51 o 
  -4  15  12        8.63        9.14      0.85 o 
  -3  15  12        0.26        0.62      0.57 o 
  -2  15  12        9.47        9.95      1.04 o 
  -1  15  12       20.20       19.34      1.97 o 
   0  15  12        9.18       10.13      0.90 o 
   1  15  12      111.71      116.99      2.65 o 
   2  15  12        0.10        0.10      0.64 o 
   3  15  12       12.58       13.30      1.18 o 
  -4  16  12        1.31        0.28      0.81 o 
  -3  16  12        0.64        0.74      0.58 o 
  -2  16  12       46.64       49.97      1.58 o 
  -1  16  12        3.27        2.83      0.70 o 
   0  16  12       43.63       46.11      1.62 o 
   1  16  12        0.08        0.24      0.56 o 
   2  16  12        3.24        3.93      0.80 o 
   3  16  12        0.01       -0.05      0.60 o 
  -4  17  12        0.16        0.14      0.60 o 
  -3  17  12        9.84        6.66      0.77 o 
  -2  17  12        5.99        6.54      1.20 o 
  -1  17  12       11.32        9.98      1.58 o 
   0  17  12        7.53        8.14      1.18 o 
   1  17  12       49.76       54.10      2.28 o 
   2  17  12        1.89        2.49      0.95 o 
   3  17  12        2.17        1.54      0.99 o 
  -3  18  12       11.92       14.42      1.02 o 
  -2  18  12        1.68        0.32      0.65 o 
  -1  18  12        0.00        0.72      0.59 o 
   0  18  12       63.93       75.06      2.83 o 
   1  18  12        1.62        1.24      0.84 o 
   2  18  12        0.46       -0.03      1.22 o 
  -3  19  12        3.38        3.15      0.81 o 
  -2  19  12        0.25       -0.65      1.00 o 
  -1  19  12        1.90        1.33      0.67 o 
   0  19  12        4.19        4.91      1.04 o 
   1  19  12       33.93       35.15      1.94 o 
  -1  20  12        3.65        2.87      0.98 o 
   0  20  12       13.96       14.66      1.43 o 
  -7   0  13       16.23       22.32      1.82 o 
  -5   0  13       45.03       38.33      2.28 o 
  -3   0  13        0.25        0.09      0.42 o 
  -1   0  13        0.16       -0.04      0.41 o 
   1   0  13       23.55       27.09      1.87 o 
   3   0  13       14.90       16.12      1.78 o 
   5   0  13       46.56       47.46      1.65 o 
  -7   1  13       18.34       19.56      2.09 o 
  -6   1  13        0.02        0.63      0.48 o 
  -5   1  13        0.16       -0.19      0.39 o 
  -4   1  13       17.75       19.18      1.20 o 
  -3   1  13        2.18        1.44      0.39 o 
  -2   1  13       14.40       14.03      0.62 o 
  -1   1  13       71.80       68.58      1.97 o 
   0   1  13       14.07       12.00      0.64 o 
   1   1  13        7.66        7.13      0.52 o 
   2   1  13        1.10        0.72      0.65 o 
   3   1  13        5.47        5.39      0.82 o 
   4   1  13       33.97       36.42      1.13 o 
   5   1  13       87.74       93.96      1.64 o 
  -7   2  13        0.52        1.29      0.59 o 
  -6   2  13       29.02       31.09      1.48 o 
  -5   2  13       36.47       32.97      1.51 o 
  -4   2  13        2.27        2.10      0.57 o 
  -3   2  13       61.85       57.38      2.15 o 
  -2   2  13        0.54        0.31      0.25 o 
  -1   2  13      135.96      131.56      2.07 o 
   0   2  13       57.87       56.12      1.15 o 
   1   2  13       53.14       53.84      1.21 o 
   2   2  13       28.38       31.80      1.52 o 
   3   2  13        1.25        1.04      0.61 o 
   4   2  13       51.81       54.61      1.61 o 
   5   2  13       66.53       74.17      1.53 o 
  -7   3  13        0.03        0.46      0.91 o 
  -6   3  13        2.16        1.65      0.86 o 
  -5   3  13        2.07        1.54      0.56 o 
  -4   3  13       18.11       18.44      1.19 o 
  -3   3  13       23.55       21.85      0.99 o 
  -2   3  13       59.78       58.21      1.20 o 
  -1   3  13       10.84       10.81      0.71 o 
   0   3  13       18.69       19.85      0.69 o 
   1   3  13        0.07        0.16      0.31 o 
   2   3  13       35.26       34.26      1.34 o 
   3   3  13       92.01       92.12      3.27 o 
   4   3  13       62.68       67.84      2.51 o 
   5   3  13        5.07        4.07      0.60 o 
  -7   4  13        4.75        3.96      0.77 o 
  -6   4  13        1.39        1.91      0.61 o 
  -5   4  13        6.26        4.63      1.16 o 
  -4   4  13        5.61        5.32      0.76 o 
  -3   4  13        3.02        3.53      0.73 o 
  -2   4  13       15.12       14.60      0.65 o 
  -1   4  13        2.45        2.36      0.42 o 
   0   4  13       18.72       19.65      0.86 o 
   1   4  13        1.07        0.36      0.34 o 
   2   4  13       60.03       59.18      2.18 o 
   3   4  13       39.94       39.28      1.54 o 
   4   4  13       43.50       43.49      1.46 o 
   5   4  13        1.45        1.85      0.64 o 
  -6   5  13        0.14        0.74      0.50 o 
  -5   5  13       53.70       54.85      2.00 o 
  -4   5  13        9.70        9.19      0.93 o 
  -3   5  13        6.31        5.71      0.63 o 
  -2   5  13      184.91      175.03      2.39 o 
  -1   5  13        0.19        0.52      0.37 o 
   0   5  13        0.88        0.82      0.38 o 
   1   5  13        1.47        1.56      0.37 o 
   2   5  13        0.13       -0.19      0.72 o 
   3   5  13        3.59        3.20      0.74 o 
   4   5  13        1.40        0.22      0.68 o 
   5   5  13        9.31       10.16      0.82 o 
  -6   6  13        0.87        1.77      0.60 o 
  -5   6  13       12.74       14.74      1.14 o 
  -4   6  13        1.20        0.67      1.12 o 
  -3   6  13       68.94       64.70      1.93 o 
  -2   6  13       56.72       51.58      1.23 o 
  -1   6  13        0.18        0.77      0.40 o 
   0   6  13       14.41       13.84      0.75 o 
   1   6  13        6.42        4.17      0.44 o 
   2   6  13       82.86       85.65      2.27 o 
   3   6  13       19.86       21.01      1.23 o 
   4   6  13        0.02       -0.53      0.55 o 
   5   6  13        0.53        0.22      0.53 o 
  -6   7  13       15.62       17.33      1.25 o 
  -5   7  13        9.47        7.33      1.46 o 
  -4   7  13        1.71        1.06      0.54 o 
  -3   7  13       57.81       54.83      1.87 o 
  -2   7  13        1.26        0.94      0.33 o 
  -1   7  13       13.86       12.95      1.41 o 
   0   7  13       13.47       14.73      0.72 o 
   1   7  13       89.93       89.69      1.54 o 
   2   7  13       92.97       99.16      2.37 o 
   3   7  13       33.46       32.21      1.46 o 
   4   7  13        0.48        0.20      0.58 o 
   5   7  13        5.48        4.82      0.69 o 
  -6   8  13        4.84        5.62      1.30 o 
  -5   8  13        0.00        0.19      0.45 o 
  -4   8  13        5.07        4.51      1.43 o 
  -3   8  13       56.10       55.48      2.36 o 
  -2   8  13        7.93        8.46      0.60 o 
  -1   8  13       10.18       10.32      0.77 o 
   0   8  13        0.16       -0.05      0.33 o 
   1   8  13        0.64        0.81      0.38 o 
   2   8  13        5.12        5.05      0.85 o 
   3   8  13        0.10        0.74      0.68 o 
   4   8  13        6.57        7.02      0.82 o 
   5   8  13       16.11       14.97      0.95 o 
  -6   9  13        8.06        9.86      1.28 o 
  -5   9  13        4.11        3.24      1.49 o 
  -4   9  13       27.37       24.81      2.58 o 
  -3   9  13       34.95       36.48      2.03 o 
  -2   9  13       75.71       78.04      1.75 o 
  -1   9  13        6.57        7.63      0.82 o 
   0   9  13        6.20        6.31      0.68 o 
   1   9  13       69.73       73.52      1.39 o 
   2   9  13        7.29        8.35      0.88 o 
   3   9  13       12.57       12.80      1.08 o 
   4   9  13        4.24        3.85      0.74 o 
  -6  10  13        0.02        0.69      0.58 o 
  -5  10  13       13.47       12.54      1.18 o 
  -4  10  13        0.34        0.10      0.58 o 
  -3  10  13        0.62        1.13      0.49 o 
  -2  10  13       74.25       73.90      1.96 o 
  -1  10  13        8.51        9.83      1.21 o 
   0  10  13        2.12        1.21      0.60 o 
   1  10  13        2.31        2.19      0.61 o 
   2  10  13       80.73       83.41      2.82 o 
   3  10  13        5.59        4.97      1.47 o 
   4  10  13        0.00        0.01      0.62 o 
  -6  11  13        0.32        0.51      0.62 o 
  -5  11  13        0.16        0.40      0.57 o 
  -4  11  13      111.53      120.54      3.75 o 
  -3  11  13        6.45        7.24      0.80 o 
  -2  11  13       32.46       35.34      1.22 o 
  -1  11  13       36.34       37.37      1.43 o 
   0  11  13        4.70        5.55      0.56 o 
   1  11  13        0.97        0.69      0.44 o 
   2  11  13        3.77        3.77      0.76 o 
   3  11  13       20.54       22.98      1.72 o 
   4  11  13        6.71        8.24      0.88 o 
  -5  12  13       27.06       28.82      1.72 o 
  -4  12  13        1.01        0.56      0.63 o 
  -3  12  13       12.10       12.74      0.98 o 
  -2  12  13        6.12        5.76      0.66 o 
  -1  12  13        4.89        6.05      0.78 o 
   0  12  13       43.37       46.16      1.28 o 
   1  12  13       13.71       12.52      0.93 o 
   2  12  13        4.10        4.69      0.82 o 
   3  12  13        1.75        1.48      0.75 o 
   4  12  13        1.96        2.07      0.69 o 
  -5  13  13        2.62        1.74      0.75 o 
  -4  13  13       24.86       25.60      1.53 o 
  -3  13  13       12.19        9.35      1.09 o 
  -2  13  13        6.56        7.10      0.71 o 
  -1  13  13       61.80       64.95      1.96 o 
   0  13  13       17.39       20.03      1.32 o 
   1  13  13        8.65        9.36      0.91 o 
   2  13  13        1.56        2.28      0.74 o 
   3  13  13        1.72        1.63      0.77 o 
   4  13  13        2.22        3.69      0.78 o 
  -5  14  13       76.76       82.35      3.00 o 
  -4  14  13        0.05        0.65      0.58 o 
  -3  14  13        0.55        0.60      0.56 o 
  -2  14  13        1.87        0.56      0.48 o 
  -1  14  13       27.22       29.44      1.39 o 
   0  14  13        0.01        0.24      0.54 o 
   1  14  13       33.49       36.80      1.45 o 
   2  14  13        0.22        1.09      0.65 o 
   3  14  13        1.99        3.11      1.02 o 
  -4  15  13       15.71       14.79      1.38 o 
  -3  15  13        0.01       -0.05      0.55 o 
  -2  15  13       22.62       18.96      1.73 o 
  -1  15  13        5.00        4.79      0.78 o 
   0  15  13       66.90       68.93      2.00 o 
   1  15  13        3.55        3.88      0.71 o 
   2  15  13        0.16        0.08      0.61 o 
   3  15  13       11.88       13.11      1.15 o 
  -4  16  13        9.13        9.53      1.26 o 
  -3  16  13       16.35       14.80      1.01 o 
  -2  16  13        7.54        7.46      0.90 o 
  -1  16  13        3.21        3.29      0.74 o 
   0  16  13       88.83       90.89      3.08 o 
   1  16  13       10.09        9.61      0.90 o 
   2  16  13        1.37        2.63      0.98 o 
  -3  17  13       24.40       25.47      1.26 o 
  -2  17  13        0.07       -0.50      0.55 o 
  -1  17  13        0.04        0.33      0.60 o 
   0  17  13        0.08       -0.31      0.71 o 
   1  17  13        1.76        0.78      1.40 o 
   2  17  13        3.32        4.82      1.51 o 
  -3  18  13        0.65       -0.01      0.56 o 
  -2  18  13        0.00       -0.23      0.88 o 
  -1  18  13        1.41        0.67      0.64 o 
   0  18  13       16.56       16.85      1.50 o 
   1  18  13        9.44       10.51      1.25 o 
  -1  19  13        6.32        7.20      1.13 o 
   0  19  13        0.14        0.41      0.77 o 
  -6   0  14        0.15        0.73      0.77 o 
  -4   0  14       80.40       78.71      3.52 o 
  -2   0  14       86.30       91.27      2.29 o 
   0   0  14      129.07      125.05      4.34 o 
   2   0  14       65.44       66.03      3.08 o 
   4   0  14        1.99        2.26      1.33 o 
  -6   1  14        0.12       -0.71      0.54 o 
  -5   1  14        3.00        1.06      1.09 o 
  -4   1  14        0.51       -0.10      0.44 o 
  -3   1  14        4.72        4.29      0.66 o 
  -2   1  14       17.98       18.38      0.75 o 
  -1   1  14       11.57       10.05      0.68 o 
   0   1  14       90.05       88.22      2.45 o 
   1   1  14       30.31       32.79      0.99 o 
   2   1  14        0.97        0.35      0.71 o 
   3   1  14        1.61        1.19      0.81 o 
   4   1  14       43.80       42.52      1.72 o 
   5   1  14        9.80       10.05      1.08 o 
  -6   2  14        3.60        3.81      0.78 o 
  -5   2  14        0.12        0.52      0.49 o 
  -4   2  14       26.31       23.76      1.96 o 
  -3   2  14       11.44       11.14      2.84 o 
  -2   2  14       47.34       49.54      1.33 o 
  -1   2  14       78.29       77.13      1.92 o 
   0   2  14       12.79       11.27      0.93 o 
   1   2  14       77.23       79.51      1.56 o 
   2   2  14        6.47        7.84      2.00 o 
   3   2  14       14.65       13.03      1.20 o 
   4   2  14      106.28      112.65      2.80 o 
   5   2  14        0.10        1.44      1.16 o 
  -6   3  14        6.27        5.95      0.88 o 
  -5   3  14        2.21        1.95      0.61 o 
  -4   3  14       35.92       38.56      1.74 o 
  -3   3  14       93.51       87.77      2.70 o 
  -2   3  14        0.85        1.12      0.33 o 
  -1   3  14      147.83      152.21      2.94 o 
   0   3  14        6.59        5.25      0.55 o 
   1   3  14       23.98       27.46      0.92 o 
   2   3  14        0.03       -0.43      0.66 o 
   3   3  14        2.92        3.40      1.22 o 
   4   3  14        5.92        4.23      0.87 o 
   5   3  14        9.86       11.02      1.13 o 
  -6   4  14        0.30        0.04      0.49 o 
  -5   4  14        1.31        0.83      0.73 o 
  -4   4  14        4.22        4.86      0.82 o 
  -3   4  14       71.51       69.97      2.38 o 
  -2   4  14        1.79        1.57      0.35 o 
  -1   4  14       19.80       18.21      1.29 o 
   0   4  14       19.35       22.01      0.92 o 
   1   4  14        0.98        1.28      0.41 o 
   2   4  14       46.59       48.49      1.91 o 
   3   4  14       23.42       24.33      2.55 o 
   4   4  14        7.28        8.26      0.99 o 
   5   4  14        0.22        0.09      0.68 o 
  -6   5  14        2.84        1.73      0.64 o 
  -5   5  14       16.91       16.16      1.38 o 
  -4   5  14        0.31       -0.38      0.46 o 
  -3   5  14        0.46        0.42      0.49 o 
  -2   5  14        0.79        0.69      0.32 o 
  -1   5  14        3.37        3.08      0.58 o 
   0   5  14       38.16       40.80      1.43 o 
   1   5  14        0.77        0.17      0.37 o 
   2   5  14        6.55        5.31      0.80 o 
   3   5  14      254.43      276.82      4.83 o 
   4   5  14        5.22        4.90      0.87 o 
   5   5  14        1.31        1.83      0.88 o 
  -6   6  14       38.05       35.19      1.73 o 
  -5   6  14        7.30        6.26      0.91 o 
  -4   6  14        4.30        5.03      0.84 o 
  -3   6  14       14.76       16.15      1.01 o 
  -2   6  14        1.10        0.59      0.33 o 
  -1   6  14        9.17        7.70      0.72 o 
   0   6  14       93.59      104.31      2.11 o 
   1   6  14        2.52        1.98      0.43 o 
   2   6  14        3.33        3.80      0.84 o 
   3   6  14        0.48        0.24      0.67 o 
   4   6  14        2.09        2.63      0.79 o 
  -6   7  14        9.24        9.14      1.08 o 
  -5   7  14        0.44        0.83      0.60 o 
  -4   7  14        9.00        7.73      0.98 o 
  -3   7  14      157.00      164.13      7.11 o 
  -2   7  14       98.79       99.77      1.89 o 
  -1   7  14       12.48       14.01      1.07 o 
   0   7  14        9.45        7.68      1.11 o 
   1   7  14        0.72        1.03      0.45 o 
   2   7  14       77.37       80.11      2.14 o 
   3   7  14       27.41       28.63      1.45 o 
   4   7  14        0.69        0.34      0.72 o 
  -6   8  14        1.04        0.47      0.62 o 
  -5   8  14        7.06        7.68      1.01 o 
  -4   8  14        0.16       -0.25      0.50 o 
  -3   8  14        0.01       -0.25      0.44 o 
  -2   8  14        6.82        7.32      0.77 o 
  -1   8  14        0.85        0.52      0.54 o 
   0   8  14        3.48        4.82      0.75 o 
   1   8  14       20.35       21.74      1.46 o 
   2   8  14       89.34       97.07      2.39 o 
   3   8  14        1.27        0.95      0.70 o 
   4   8  14       21.08       25.59      1.48 o 
  -6   9  14        0.01        0.34      0.59 o 
  -5   9  14        1.57        1.31      0.65 o 
  -4   9  14        5.80        4.35      1.03 o 
  -3   9  14       48.93       51.57      2.06 o 
  -2   9  14       81.16       82.87      2.13 o 
  -1   9  14       21.18       20.63      2.09 o 
   0   9  14        1.28        2.30      0.57 o 
   1   9  14        0.24        0.25      0.43 o 
   2   9  14        1.32        1.85      0.71 o 
   3   9  14        0.02       -0.15      0.62 o 
   4   9  14        5.08        5.59      1.15 o 
  -5  10  14        0.00        0.53      0.62 o 
  -4  10  14       57.20       55.03      2.28 o 
  -3  10  14       51.90       58.24      2.40 o 
  -2  10  14       10.82       10.07      0.85 o 
  -1  10  14       14.65       13.39      1.93 o 
   0  10  14        0.61        0.33      0.72 o 
   1  10  14       62.31       64.00      1.92 o 
   2  10  14       20.79       22.62      2.55 o 
   3  10  14        0.91        0.38      0.72 o 
   4  10  14        0.15        0.13      0.88 o 
  -5  11  14        2.67        1.51      0.73 o 
  -4  11  14       23.27       23.75      3.34 o 
  -3  11  14        2.71        2.64      0.65 o 
  -2  11  14        8.88        7.08      1.15 o 
  -1  11  14        2.40        2.03      1.12 o 
   0  11  14       13.02       13.27      1.20 o 
   1  11  14      140.73      157.94      3.15 o 
   2  11  14       39.21       42.45      1.63 o 
   3  11  14        0.29        1.22      1.16 o 
   4  11  14       22.43       24.66      2.13 o 
  -5  12  14       28.22       28.20      2.57 o 
  -4  12  14        4.11        4.07      0.75 o 
  -3  12  14        1.00       -0.33      0.59 o 
  -2  12  14        9.59       10.89      1.00 o 
  -1  12  14      165.92      169.65      3.45 o 
   0  12  14        5.74        4.95      0.73 o 
   1  12  14        1.39        0.57      0.58 o 
   2  12  14        3.57        5.23      0.81 o 
   3  12  14        1.19       -0.09      0.68 o 
  -4  13  14       13.55       13.43      1.11 o 
  -3  13  14        1.02        0.60      0.75 o 
  -2  13  14       29.67       27.56      1.32 o 
  -1  13  14        6.22        6.71      0.83 o 
   0  13  14        0.00       -0.39      0.53 o 
   1  13  14        8.97        9.39      0.88 o 
   2  13  14        0.12        0.34      0.64 o 
   3  13  14        4.10        3.52      0.86 o 
  -4  14  14        0.05        0.42      0.66 o 
  -3  14  14        3.30        2.19      0.65 o 
  -2  14  14        1.71        1.59      0.65 o 
  -1  14  14        1.40        1.66      0.65 o 
   0  14  14       45.30       48.97      1.70 o 
   1  14  14       11.95       12.46      0.97 o 
   2  14  14       19.23       21.80      1.66 o 
   3  14  14       15.26       16.46      1.24 o 
  -4  15  14        0.01        0.88      0.78 o 
  -3  15  14        3.37        5.91      0.95 o 
  -2  15  14       12.58        9.50      0.97 o 
  -1  15  14       49.33       53.18      1.87 o 
   0  15  14       28.95       32.23      1.87 o 
   1  15  14        7.26        8.20      0.85 o 
   2  15  14        0.57       -0.78      1.16 o 
  -3  16  14        0.57        1.10      0.65 o 
  -2  16  14        0.23        0.77      0.64 o 
  -1  16  14        2.07        1.29      0.66 o 
   0  16  14        7.28        7.58      1.16 o 
   1  16  14        2.47        3.51      0.94 o 
   2  16  14        6.62        7.52      1.19 o 
  -2  17  14        0.20       -0.14      0.61 o 
  -1  17  14       18.02       18.87      1.24 o 
   0  17  14        0.13        0.16      0.78 o 
   1  17  14        0.44       -1.51      1.21 o 
  -1  18  14        2.30        1.55      0.72 o 
  -5   0  15      120.47      118.80      4.75 o 
  -3   0  15        0.25        0.96      0.75 o 
  -1   0  15        2.49        0.74      0.82 o 
   1   0  15      109.51      117.74      2.84 o 
   3   0  15        0.56        1.24      1.20 o 
  -6   1  15       30.68       34.57      3.62 o 
  -5   1  15        3.27        1.98      1.15 o 
  -4   1  15        6.03        7.64      1.88 o 
  -3   1  15        0.19        0.62      0.53 o 
  -2   1  15       84.25       82.07      1.64 o 
  -1   1  15        3.85        2.27      0.68 o 
   0   1  15       17.73       15.68      2.10 o 
   1   1  15       44.23       50.65      1.31 o 
   2   1  15       24.75       27.35      1.53 o 
   3   1  15        1.17        0.05      0.88 o 
   4   1  15        2.65        2.40      0.95 o 
  -6   2  15        0.03       -0.10      0.55 o 
  -5   2  15       41.65       39.14      4.35 o 
  -4   2  15       12.52       14.28      1.22 o 
  -3   2  15        9.51        9.02      1.05 o 
  -2   2  15       23.86       24.01      0.87 o 
  -1   2  15       40.72       42.41      3.11 o 
   0   2  15        5.40        6.53      1.16 o 
   1   2  15        9.61        6.25      0.57 o 
   2   2  15        1.81        1.03      0.78 o 
   3   2  15        1.25        0.32      0.77 o 
   4   2  15       20.39       24.03      1.62 o 
  -6   3  15        0.18       -0.12      0.58 o 
  -5   3  15       57.81       58.75      2.93 o 
  -4   3  15       72.41       74.61      2.57 o 
  -3   3  15        3.21        4.26      0.82 o 
  -2   3  15        8.62        8.23      0.63 o 
  -1   3  15        0.00        0.70      0.58 o 
   0   3  15        7.00        6.78      0.84 o 
   1   3  15        0.06        0.09      0.39 o 
   2   3  15        1.97        1.74      0.79 o 
   3   3  15        3.04        2.91      1.48 o 
   4   3  15        2.22        1.48      1.20 o 
  -6   4  15        0.04        0.48      0.60 o 
  -5   4  15        0.32        0.12      0.57 o 
  -4   4  15        3.60        3.86      0.84 o 
  -3   4  15        1.19        1.55      0.53 o 
  -2   4  15       13.03       13.10      1.01 o 
  -1   4  15       15.36       14.88      1.11 o 
   0   4  15       65.94       66.94      2.44 o 
   1   4  15        3.66        3.02      0.48 o 
   2   4  15        1.36        1.67      0.76 o 
   3   4  15        1.12        0.13      1.17 o 
   4   4  15        0.20        1.15      0.75 o 
  -6   5  15       24.93       26.55      1.63 o 
  -5   5  15        4.60        6.05      1.60 o 
  -4   5  15       45.72       48.53      2.27 o 
  -3   5  15        9.58        9.64      0.89 o 
  -2   5  15        0.98        0.91      0.46 o 
  -1   5  15       56.76       58.92      2.45 o 
   0   5  15        5.04        3.86      0.73 o 
   1   5  15       16.86       17.42      0.76 o 
   2   5  15        9.98        7.48      1.60 o 
   3   5  15       81.92       85.50      2.75 o 
   4   5  15        1.54        2.63      0.80 o 
  -6   6  15        8.29        7.92      1.41 o 
  -5   6  15        2.37        2.25      1.36 o 
  -4   6  15      115.19      120.90      3.45 o 
  -3   6  15       38.19       40.78      1.55 o 
  -2   6  15        0.27        0.42      0.40 o 
  -1   6  15        9.38        7.38      0.89 o 
   0   6  15        3.50        2.52      1.28 o 
   1   6  15        0.48        0.70      0.41 o 
   2   6  15       15.12       15.88      1.24 o 
   3   6  15        7.46        7.50      0.95 o 
   4   6  15        0.02        0.90      0.73 o 
  -5   7  15        3.72        2.74      0.77 o 
  -4   7  15        2.16        2.21      0.76 o 
  -3   7  15       47.83       47.14      1.68 o 
  -2   7  15       14.03       12.89      0.93 o 
  -1   7  15        0.08        0.04      0.52 o 
   0   7  15       10.93       10.35      0.99 o 
   1   7  15        0.60       -0.19      0.59 o 
   2   7  15        0.47       -0.73      0.75 o 
   3   7  15        0.12       -0.54      0.62 o 
   4   7  15        0.24        0.10      0.70 o 
  -5   8  15        3.05        2.13      0.93 o 
  -4   8  15        2.46        1.21      0.70 o 
  -3   8  15       66.74       75.39      2.18 o 
  -2   8  15        6.91        7.14      1.28 o 
  -1   8  15       13.70       10.30      1.03 o 
   0   8  15        1.94        1.63      0.64 o 
   1   8  15       72.34       77.73      2.68 o 
   2   8  15      178.87      191.87      3.68 o 
   3   8  15        1.28        1.75      0.84 o 
   4   8  15        0.01       -1.22      0.98 o 
  -5   9  15        0.61        0.18      0.62 o 
  -4   9  15        1.67        1.11      1.18 o 
  -3   9  15       32.65       35.94      1.52 o 
  -2   9  15       78.16       82.09      2.20 o 
  -1   9  15        3.94        3.03      0.77 o 
   0   9  15        0.13       -0.25      0.55 o 
   1   9  15       12.23       14.28      1.13 o 
   2   9  15       54.07       59.53      1.89 o 
   3   9  15        9.41        9.19      1.46 o 
  -5  10  15        8.09        6.36      1.04 o 
  -4  10  15       54.56       60.82      2.51 o 
  -3  10  15        1.70        1.33      0.59 o 
  -2  10  15        0.52        0.71      0.54 o 
  -1  10  15       12.89       13.14      1.15 o 
   0  10  15        0.04        0.32      0.61 o 
   1  10  15       10.35        8.83      0.85 o 
   2  10  15        9.48       14.60      1.06 o 
   3  10  15       21.84       22.89      1.38 o 
  -5  11  15        0.01        0.12      0.67 o 
  -4  11  15        2.30        3.01      0.73 o 
  -3  11  15        0.46        0.57      0.65 o 
  -2  11  15       95.04      100.58      2.85 o 
  -1  11  15        1.18        1.58      0.71 o 
   0  11  15       20.78       20.80      1.33 o 
   1  11  15       96.77      108.15      2.50 o 
   2  11  15        0.41        0.43      0.78 o 
   3  11  15       36.93       39.92      1.72 o 
  -4  12  15        0.05        0.32      0.58 o 
  -3  12  15        2.91        2.60      0.88 o 
  -2  12  15       21.55       23.24      1.52 o 
  -1  12  15       19.73       22.88      1.46 o 
   0  12  15        0.70        0.38      0.58 o 
   1  12  15       26.50       28.39      1.31 o 
   2  12  15        1.90        2.01      0.91 o 
   3  12  15        0.24        1.20      0.76 o 
  -4  13  15        5.46        4.77      1.01 o 
  -3  13  15        3.59        3.73      0.82 o 
  -2  13  15        1.65        1.43      0.81 o 
  -1  13  15       35.59       38.78      3.11 o 
   0  13  15       20.61       20.28      1.18 o 
   1  13  15        8.91        7.38      0.82 o 
   2  13  15        0.34        0.21      0.81 o 
  -3  14  15        7.93        8.10      1.16 o 
  -2  14  15        0.19       -0.46      1.42 o 
  -1  14  15        9.75        8.48      1.06 o 
   0  14  15      138.21      143.97      4.07 o 
   1  14  15        0.01       -0.72      1.21 o 
   2  14  15        0.14        0.23      0.85 o 
  -3  15  15        1.26        1.24      0.68 o 
  -2  15  15        0.21        0.54      0.72 o 
  -1  15  15       15.34       16.58      1.17 o 
   0  15  15        0.06       -0.33      0.77 o 
   1  15  15        0.08       -0.77      1.20 o 
  -2  16  15        0.06        0.21      0.73 o 
  -1  16  15        5.46        5.31      0.86 o 
   0  16  15       18.33       20.15      1.60 o 
  -4   0  16        2.99        2.89      1.10 o 
  -2   0  16       35.88       39.55      1.85 o 
   0   0  16        0.45        1.03      0.87 o 
   2   0  16        1.20        0.13      1.02 o 
   4   0  16        6.29        6.41      1.66 o 
  -5   1  16        5.49        6.82      1.99 o 
  -4   1  16        5.67        6.57      1.39 o 
  -3   1  16        0.11        0.91      0.82 o 
  -2   1  16       59.41       67.90      1.72 o 
  -1   1  16       27.16       27.22      1.50 o 
   0   1  16        0.76        0.65      0.60 o 
   1   1  16        4.54        4.58      0.52 o 
   2   1  16        3.56        4.78      1.16 o 
   3   1  16        0.94        0.36      0.80 o 
   4   1  16       13.27       13.31      1.36 o 
  -5   2  16       19.09       20.43      1.51 o 
  -4   2  16       14.55       15.89      1.77 o 
  -3   2  16       21.28       26.23      1.64 o 
  -2   2  16        4.09        4.00      0.59 o 
  -1   2  16       27.84       27.32      1.79 o 
   0   2  16       16.97       19.06      1.25 o 
   1   2  16       18.18       20.11      0.83 o 
   2   2  16        2.00        0.81      0.76 o 
   3   2  16        0.06        1.16      0.84 o 
   4   2  16        0.25        0.54      0.88 o 
  -5   3  16        3.72        3.95      0.87 o 
  -4   3  16        3.82        3.41      0.84 o 
  -3   3  16        2.69        3.21      0.67 o 
  -2   3  16        2.45        2.66      0.54 o 
  -1   3  16       11.29       10.51      1.03 o 
   0   3  16       42.36       47.52      1.87 o 
   1   3  16        0.00        0.16      0.45 o 
   2   3  16        4.02        4.34      0.88 o 
   3   3  16        1.04        1.10      0.84 o 
   4   3  16       14.68       14.46      1.37 o 
  -5   4  16        1.89        1.60      0.91 o 
  -4   4  16       87.10       93.92      3.06 o 
  -3   4  16       33.77       38.53      1.57 o 
  -2   4  16        0.92        0.59      0.50 o 
  -1   4  16        9.84        9.86      1.07 o 
   0   4  16        5.18        4.17      0.79 o 
   1   4  16        8.35        7.12      0.84 o 
   2   4  16        0.53        1.13      0.76 o 
   3   4  16       53.53       53.41      3.47 o 
   4   4  16        1.85        2.03      0.96 o 
  -5   5  16        0.00        0.64      0.66 o 
  -4   5  16        5.86        6.79      1.64 o 
  -3   5  16      103.66      105.37      3.05 o 
  -2   5  16        7.52        7.05      0.79 o 
  -1   5  16        9.09        6.86      0.92 o 
   0   5  16       23.10       27.51      1.47 o 
   1   5  16        1.81        2.01      0.66 o 
   2   5  16        3.57        3.08      1.02 o 
   3   5  16        0.59        0.65      1.04 o 
  -5   6  16        1.63        0.10      0.64 o 
  -4   6  16        8.94        9.81      1.20 o 
  -3   6  16        5.00        3.51      0.72 o 
  -2   6  16        5.83        5.52      0.76 o 
  -1   6  16        1.46        0.05      0.56 o 
   0   6  16        0.12        0.31      0.55 o 
   1   6  16        5.00        6.91      1.47 o 
   2   6  16       74.39       82.10      3.44 o 
   3   6  16        7.35        6.93      1.09 o 
  -5   7  16        5.45        6.14      1.30 o 
  -4   7  16        1.02        0.30      0.63 o 
  -3   7  16       37.05       38.65      1.60 o 
  -2   7  16       26.50       27.27      1.31 o 
  -1   7  16        0.07       -1.04      0.52 o 
   0   7  16        4.11        4.95      0.83 o 
   1   7  16        6.48        9.40      0.93 o 
   2   7  16        3.28        4.85      0.93 o 
   3   7  16        0.73        1.57      0.88 o 
  -5   8  16        1.72        1.27      0.75 o 
  -4   8  16        7.62        8.39      1.16 o 
  -3   8  16       21.64       24.48      1.35 o 
  -2   8  16       30.79       31.65      1.42 o 
  -1   8  16       52.89       52.91      2.08 o 
   0   8  16        0.41        0.09      0.60 o 
   1   8  16        0.06       -0.15      0.58 o 
   2   8  16        2.17        1.89      0.79 o 
   3   8  16        0.03        0.96      0.98 o 
  -4   9  16       11.44       13.40      1.39 o 
  -3   9  16        3.84        5.08      0.99 o 
  -2   9  16       12.80       11.61      1.16 o 
  -1   9  16        0.89       -0.03      0.99 o 
   0   9  16        1.99        1.27      0.71 o 
   1   9  16       26.57       27.73      3.88 o 
   2   9  16        4.61        6.48      0.95 o 
   3   9  16       17.83       15.84      1.20 o 
  -4  10  16        0.30        0.65      0.58 o 
  -3  10  16        5.06        5.38      0.80 o 
  -2  10  16       57.97       62.89      2.37 o 
  -1  10  16        0.27       -0.12      0.62 o 
   0  10  16        0.01        0.10      0.63 o 
   1  10  16       43.43       50.07      2.74 o 
   2  10  16        0.33        1.27      1.12 o 
  -4  11  16        0.12       -0.32      0.67 o 
  -3  11  16        3.62        4.48      0.86 o 
  -2  11  16        0.94        1.48      0.72 o 
  -1  11  16        1.67        1.41      0.72 o 
   0  11  16        5.60        6.04      1.04 o 
   2  11  16        4.03        4.62      1.07 o 
  -3  12  16        7.21        7.33      0.91 o 
  -2  12  16        0.09       -0.40      0.64 o 
  -1  12  16       10.72       13.22      1.82 o 
   0  12  16       28.92       31.24      2.15 o 
   2  12  16        2.05        2.47      0.97 o 
  -3  13  16        2.67        3.18      0.75 o 
  -2  13  16        0.70       -0.56      0.65 o 
  -1  13  16       19.01       18.88      1.67 o 
   0  13  16      103.39      114.54      4.57 o 
   1  13  16        3.73        6.04      1.88 o 
  -2  14  16        0.78        0.70      0.77 o 
  -1  14  16        7.42        6.18      1.00 o 
   0  14  16       15.18       15.29      1.82 o 
   1  14  16        2.10        2.51      1.55 o 
  -1  15  16       28.80       29.35      1.73 o 
  -5   0  17        9.10        9.72      1.79 o 
  -3   0  17        2.05        0.60      0.64 o 
  -1   0  17       48.96       52.51      2.97 o 
   3   0  17        6.63        2.97      1.34 o 
  -5   1  17      100.74      108.01      3.42 o 
  -4   1  17        2.45        2.12      0.76 o 
  -3   1  17        0.73        0.74      0.47 o 
  -2   1  17        3.26        1.43      0.72 o 
  -1   1  17        0.84       -0.43      0.93 o 
   0   1  17        3.70        3.70      0.85 o 
   1   1  17       19.47       23.80      1.83 o 
   2   1  17       18.54       22.08      1.38 o 
   3   1  17       37.34       43.94      3.06 o 
  -5   2  17        1.12        0.59      1.04 o 
  -4   2  17       15.55       15.72      1.43 o 
  -3   2  17       10.80       10.28      0.84 o 
  -2   2  17        0.09        0.59      0.66 o 
  -1   2  17        5.19        2.59      0.76 o 
   0   2  17        0.08       -0.81      0.52 o 
   1   2  17        1.87        2.09      0.97 o 
   2   2  17        5.22        5.03      0.91 o 
   3   2  17        0.35        1.17      0.89 o 
  -5   3  17        7.69        9.59      1.22 o 
  -4   3  17        0.01        0.05      0.64 o 
  -3   3  17       22.13       21.91      1.49 o 
  -2   3  17        1.85        1.20      0.68 o 
  -1   3  17        2.17        2.75      0.76 o 
   0   3  17       19.16       20.15      2.67 o 
   1   3  17       16.13       17.63      1.63 o 
   2   3  17        0.23        1.26      0.76 o 
   3   3  17        1.90        3.34      1.76 o 
  -5   4  17       17.11       17.77      1.52 o 
  -4   4  17       52.95       59.86      2.51 o 
  -3   4  17       14.30       16.18      0.98 o 
  -2   4  17        0.96        1.95      0.72 o 
  -1   4  17        4.83        3.95      0.82 o 
   0   4  17        6.27        6.19      0.90 o 
   1   4  17        0.24        0.85      0.85 o 
   2   4  17       38.71       38.65      1.86 o 
   3   4  17        1.11        3.47      0.96 o 
  -5   5  17        8.24        7.91      1.22 o 
  -4   5  17        5.97        5.83      1.10 o 
  -3   5  17        3.28        3.37      0.63 o 
  -2   5  17        0.05        0.03      0.60 o 
  -1   5  17        2.07        3.24      0.79 o 
   0   5  17       10.24       10.31      1.05 o 
   1   5  17       13.49       12.74      1.47 o 
   2   5  17        6.44        6.94      0.98 o 
   3   5  17        0.09        0.55      0.81 o 
  -4   6  17       34.32       33.25      2.05 o 
  -3   6  17       10.54        9.73      0.84 o 
  -2   6  17       10.12        8.68      1.06 o 
  -1   6  17       17.56       20.02      1.38 o 
   0   6  17        1.50        1.62      0.70 o 
   1   6  17       10.00       11.62      1.39 o 
   2   6  17       10.04       12.04      1.11 o 
   3   6  17        0.61        1.54      1.43 o 
  -4   7  17        2.47        1.44      0.79 o 
  -3   7  17       23.39       25.15      1.34 o 
  -2   7  17        6.88        5.66      0.96 o 
  -1   7  17       12.86       12.92      1.18 o 
   0   7  17        1.38        1.66      0.72 o 
   2   7  17        7.56        7.20      1.44 o 
  -4   8  17        4.55        3.40      1.05 o 
  -3   8  17        2.11        1.77      0.65 o 
  -2   8  17       23.06       21.87      2.20 o 
  -1   8  17        6.92        6.65      0.98 o 
   0   8  17        2.83        3.65      0.83 o 
   2   8  17       75.72       81.49      3.60 o 
  -4   9  17        0.09        0.93      0.64 o 
  -3   9  17       32.20       33.27      1.64 o 
  -2   9  17       13.17       12.25      1.23 o 
  -1   9  17        8.84        6.17      0.97 o 
   0   9  17        2.19        1.14      0.75 o 
   2   9  17       34.83       38.72      2.53 o 
  -3  10  17        1.32       -0.42      0.59 o 
  -2  10  17       17.05       22.29      1.55 o 
  -1  10  17        8.03        6.92      1.01 o 
   0  10  17        2.46        2.17      0.78 o 
   2  10  17       13.24       13.99      1.70 o 
  -3  11  17        0.40        0.65      0.63 o 
  -2  11  17        0.74        1.78      0.78 o 
  -1  11  17        1.77        1.22      0.74 o 
   0  11  17        0.41        1.60      1.05 o 
  -2  12  17        3.81        3.25      0.91 o 
  -1  12  17        0.19        0.79      0.74 o 
   0  12  17       15.35       14.43      1.82 o 
  -1  13  17        2.76        2.55      0.88 o 
   0  13  17       34.37       34.23      2.54 o 
  -4   0  18        6.84        6.32      1.64 o 
  -2   0  18       13.98       15.02      1.86 o 
   0   0  18        3.65        3.95      1.26 o 
   2   0  18        2.81        2.47      1.11 o 
  -4   1  18        0.61       -0.19      0.70 o 
  -3   1  18        0.79        1.90      0.58 o 
  -2   1  18        0.02       -0.30      0.64 o 
  -1   1  18       23.29       21.25      1.43 o 
   0   1  18       85.97       94.02      2.83 o 
   2   1  18        0.24       -0.20      0.69 o 
  -4   2  18        0.07        0.14      0.69 o 
  -3   2  18        0.03       -0.09      0.46 o 
  -2   2  18        2.00        0.59      0.68 o 
  -1   2  18       27.41       32.05      1.70 o 
   0   2  18       58.51       61.76      2.26 o 
   2   2  18        3.33        4.35      1.20 o 
  -4   3  18        5.86        5.79      2.74 o 
  -3   3  18        6.22        3.96      0.68 o 
  -2   3  18        9.60       10.33      1.17 o 
  -1   3  18        0.18        0.63      1.01 o 
   0   3  18        8.53        8.48      2.89 o 
   2   3  18        1.54        3.57      1.18 o 
  -4   4  18        2.08        1.82      0.86 o 
  -3   4  18        2.11        1.76      0.63 o 
  -2   4  18       27.10       26.09      1.64 o 
  -1   4  18        3.32        2.98      0.81 o 
   0   4  18       22.61       24.02      1.46 o 
   2   4  18       10.84       12.44      1.59 o 
  -4   5  18       23.84       21.54      1.74 o 
  -3   5  18       13.74       15.91      1.17 o 
  -2   5  18        0.13       -0.31      0.65 o 
  -1   5  18       11.95        8.55      1.45 o 
   0   5  18        5.21        7.35      1.00 o 
   2   5  18        3.10        3.39      1.20 o 
  -4   6  18        2.06        1.05      0.85 o 
  -3   6  18        1.46        2.35      0.76 o 
  -2   6  18       14.75       14.77      1.32 o 
  -1   6  18        3.73        3.30      0.86 o 
   0   6  18        0.82        1.07      0.74 o 
   2   6  18        0.04        0.87      1.05 o 
  -3   7  18        1.17        1.21      0.66 o 
  -2   7  18        2.17        1.43      1.34 o 
  -1   7  18        3.31        3.99      0.88 o 
   0   7  18        3.06        2.14      1.69 o 
  -3   8  18       14.59       13.35      1.13 o 
  -2   8  18        0.01        0.20      0.69 o 
  -1   8  18        0.26       -0.33      0.66 o 
   0   8  18        4.91        4.89      0.91 o 
  -3   9  18        0.75        1.45      0.84 o 
  -2   9  18        0.45        0.94      0.74 o 
  -1   9  18        4.78        5.13      0.99 o 
   0   9  18        0.02       -0.77      0.94 o 
  -2  10  18        6.00        5.24      1.00 o 
  -1  10  18        1.04        1.82      0.80 o 
   0  10  18        0.67       -0.04      1.03 o 
  -1  11  18        9.51        9.75      1.17 o 
  -3   0  19        0.66        0.07      1.06 o 
  -1   0  19       18.15       17.76      1.96 o 
  -3   1  19        3.72        5.71      1.05 o 
  -2   1  19        0.67        0.25      0.70 o 
  -1   1  19       43.38       46.27      2.07 o 
   0   1  19       23.29       25.03      1.54 o 
  -3   2  19        8.15        9.43      1.60 o 
  -2   2  19        9.39        8.09      1.58 o 
  -1   2  19       21.47       21.56      1.48 o 
   0   2  19        7.49        9.07      1.11 o 
  -3   3  19        1.24        1.29      0.81 o 
  -2   3  19        3.96        5.20      0.98 o 
  -1   3  19        2.15        1.34      1.37 o 
   0   3  19        2.28        2.98      0.83 o 
  -3   4  19        0.16       -0.45      0.71 o 
  -2   4  19        1.07        0.21      0.70 o 
  -1   4  19        3.12        3.79      0.92 o 
   0   4  19        5.09        4.92      0.90 o 
  -3   5  19        2.57        2.11      0.83 o 
  -2   5  19       29.19       31.34      1.80 o 
  -1   5  19        1.32        1.23      0.80 o 
   0   5  19        0.02        1.03      0.75 o 
  -2   6  19        2.78        2.70      0.89 o 
  -1   6  19        0.03        0.80      0.76 o 
   0   6  19        1.41        1.79      0.80 o 
  -2   7  19       24.21       27.13      2.74 o 
  -1   7  19       26.96       27.69      1.68 o 
   0   7  19        1.09        1.98      1.14 o 
                                                 
